# Supplementary material for: Cadence (steps/min) and intensity during ambulation in 6–20 year olds: the CADENCE-kids study
Source: Int J Behav Nutr Phys Act. 2018 Feb 26;15:20. doi: 10.1186/s12966-018-0651-y (PMC5828000; doi:10.1186/s12966-018-0651-y)
Supplement: Supplementary file 2 — Table displaying final analytical data set in .xls format. (XLSX 115 kb) [file 12966_2018_651_MOESM2_ESM.xlsx]

## Sheet: Additional File 2
ID	Stage	TreadmillSpeed_MPH	Sex	Age_years	VO2mlkgmin	METSAdult	METSYouth2	Race	HeightCMAvg	WeightKGAvg	WaistCMAvg	SittingHeightCMAvg	Cadence_stepsmin	Agecat	leglengthCM	Tanita.Avg_percentbodyfat	BMI_rawscore	BMI_percentile	BMI_zscore	Obese_status
35179	T1	0.5	M	16	8.47884	2.42252	2.30801	White	187	75.1	79.7	96.4	41.2	Age_4	90.6	13.1	21.4762	56.5	0.163658	Normal
35179	T2	1	M	16	10.1984	2.91384	2.7761	White	187	75.1	79.7	96.4	62.2	Age_4	90.6	13.1	21.4762	56.5	0.163658	Normal
35179	T3	1.5	M	16	10.3344	2.95268	2.81311	White	187	75.1	79.7	96.4	71.4	Age_4	90.6	13.1	21.4762	56.5	0.163658	Normal
35179	T4	2	M	16	11.4799	3.27997	3.12493	White	187	75.1	79.7	96.4	85.2	Age_4	90.6	13.1	21.4762	56.5	0.163658	Normal
35179	T5	2.5	M	16	12.0397	3.43992	3.27732	White	187	75.1	79.7	96.4	96.2	Age_4	90.6	13.1	21.4762	56.5	0.163658	Normal
35179	T6	3	M	16	14.9901	4.28288	4.08042	White	187	75.1	79.7	96.4	103.2	Age_4	90.6	13.1	21.4762	56.5	0.163658	Normal
35179	T7	3.5	M	16	17.9383	5.12522	4.88295	White	187	75.1	79.7	96.4	113.8	Age_4	90.6	13.1	21.4762	56.5	0.163658	Normal
35179	T8	4	M	16	20.5899	5.88282	5.60474	White	187	75.1	79.7	96.4	121.4	Age_4	90.6	13.1	21.4762	56.5	0.163658	Normal
35179	T9	4.5	M	16	26.3891	7.53973	7.18333	White	187	75.1	79.7	96.4	132.8	Age_4	90.6	13.1	21.4762	56.5	0.163658	Normal
35179	T10	5	M	16	35.2372	10.0678	9.59185	White	187	75.1	79.7	96.4	149.4	Age_4	90.6	13.1	21.4762	56.5	0.163658	Normal
35859	T1	0.5	F	14	8.7503	2.50008	2.21777	White	156.4	46.1	63.9	83.65	54	Age_3	72.75	21.55	18.8464	39.6	-0.263714	Normal
35859	T2	1	F	14	10.3392	2.95406	2.62048	White	156.4	46.1	63.9	83.65	78.2	Age_3	72.75	21.55	18.8464	39.6	-0.263714	Normal
35859	T3	1.5	F	14	11.4891	3.28261	2.91193	White	156.4	46.1	63.9	83.65	92.2	Age_3	72.75	21.55	18.8464	39.6	-0.263714	Normal
35859	T4	2	F	14	12.7186	3.6339	3.22355	White	156.4	46.1	63.9	83.65	101.2	Age_3	72.75	21.55	18.8464	39.6	-0.263714	Normal
35859	T5	2.5	F	14	14.6571	4.18775	3.71487	White	156.4	46.1	63.9	83.65	110.8	Age_3	72.75	21.55	18.8464	39.6	-0.263714	Normal
35859	T6	3	F	14	19.6149	5.60425	4.97141	White	156.4	46.1	63.9	83.65	120	Age_3	72.75	21.55	18.8464	39.6	-0.263714	Normal
35859	T7	3.5	F	14	23.0364	6.58182	5.83859	White	156.4	46.1	63.9	83.65	130.4	Age_3	72.75	21.55	18.8464	39.6	-0.263714	Normal
35859	T8	4	F	14	31.3884	8.96812	7.95542	White	156.4	46.1	63.9	83.65	157.4	Age_3	72.75	21.55	18.8464	39.6	-0.263714	Normal
35959	T1	0.5	F	12	12.1542	3.47264	2.72594	White	148.7	37	59.9	78.6	58.2	Age_3	70.1	16.2	16.7332	25.8	-0.649524	Normal
35959	T2	1	F	12	13.7372	3.9249	3.08095	White	148.7	37	59.9	78.6	68.6	Age_3	70.1	16.2	16.7332	25.8	-0.649524	Normal
35959	T3	1.5	F	12	14.3729	4.10654	3.22353	White	148.7	37	59.9	78.6	81.6	Age_3	70.1	16.2	16.7332	25.8	-0.649524	Normal
35959	T4	2	F	12	16.2871	4.65347	3.65286	White	148.7	37	59.9	78.6	97.6	Age_3	70.1	16.2	16.7332	25.8	-0.649524	Normal
35959	T5	2.5	F	12	18.2868	5.22481	4.10135	White	148.7	37	59.9	78.6	112.2	Age_3	70.1	16.2	16.7332	25.8	-0.649524	Normal
35959	T7	3.5	F	12	25.6875	7.3393	5.76117	White	148.7	37	59.9	78.6	133.6	Age_3	70.1	16.2	16.7332	25.8	-0.649524	Normal
35959	T8	4	F	12	34.7254	9.92156	7.78818	White	148.7	37	59.9	78.6	165	Age_3	70.1	16.2	16.7332	25.8	-0.649524	Normal
39249	T5	2.5	M	19	11.5554	3.30154	3.12398	White	166.7	59.8	74.5	88.2	104.2	Age_5	78.5	11.8	21.5194	31	-0.49585	Normal
39249	T7	3.5	M	19	16.4223	4.69209	4.43976	White	166.7	59.8	74.5	88.2	119.4	Age_5	78.5	11.8	21.5194	31	-0.49585	Normal
39249	T8	4	M	19	20.2322	5.78062	5.46974	White	166.7	59.8	74.5	88.2	128.4	Age_5	78.5	11.8	21.5194	31	-0.49585	Normal
39249	T9	4.5	M	19	25.7265	7.35044	6.95514	White	166.7	59.8	74.5	88.2	138.6	Age_5	78.5	11.8	21.5194	31	-0.49585	Normal
39249	T10	5	M	19	28.0126	8.00361	7.57319	White	166.7	59.8	74.5	88.2	155.2	Age_5	78.5	11.8	21.5194	31	-0.49585	Normal
40150	T1	0.5	F	11	8.53232	2.43781	2.17487	Black or African American	146.4	46.6	69.35	77.2	77.8	Age_2	69.2	28.3	21.7422	86.4	1.09847	Over
40150	T2	1	F	11	10.146	2.89886	2.58619	Black or African American	146.4	46.6	69.35	77.2	91.6	Age_2	69.2	28.3	21.7422	86.4	1.09847	Over
40150	T3	1.5	F	11	12.2299	3.49425	3.11736	Black or African American	146.4	46.6	69.35	77.2	102.6	Age_2	69.2	28.3	21.7422	86.4	1.09847	Over
40150	T4	2	F	11	13.3064	3.80182	3.39176	Black or African American	146.4	46.6	69.35	77.2	106.4	Age_2	69.2	28.3	21.7422	86.4	1.09847	Over
40150	T5	2.5	F	11	15.7857	4.51019	4.02372	Black or African American	146.4	46.6	69.35	77.2	113.4	Age_2	69.2	28.3	21.7422	86.4	1.09847	Over
40150	T6	3	F	11	20.1803	5.76581	5.14391	Black or African American	146.4	46.6	69.35	77.2	119.4	Age_2	69.2	28.3	21.7422	86.4	1.09847	Over
40150	T7	3.5	F	11	25.0172	7.14776	6.37681	Black or African American	146.4	46.6	69.35	77.2	122	Age_2	69.2	28.3	21.7422	86.4	1.09847	Over
40150	T8	4	F	11	30.9417	8.84048	7.88695	Black or African American	146.4	46.6	69.35	77.2	134.2	Age_2	69.2	28.3	21.7422	86.4	1.09847	Over
40601	T1	0.5	F	16	9.45233	2.70067	2.63597	Black or African American	156.9	55.7	69.9	83.05	83.2	Age_4	73.85	25.65	22.6261	72.2	0.588793	Normal
40601	T2	1	F	16	11.3856	3.25304	3.17511	Black or African American	156.9	55.7	69.9	83.05	95.2	Age_4	73.85	25.65	22.6261	72.2	0.588793	Normal
40601	T3	1.5	F	16	12.5448	3.58422	3.49836	Black or African American	156.9	55.7	69.9	83.05	95.6	Age_4	73.85	25.65	22.6261	72.2	0.588793	Normal
40601	T4	2	F	16	13.6666	3.90474	3.81121	Black or African American	156.9	55.7	69.9	83.05	101.6	Age_4	73.85	25.65	22.6261	72.2	0.588793	Normal
40601	T5	2.5	F	16	16.0845	4.59558	4.4855	Black or African American	156.9	55.7	69.9	83.05	113	Age_4	73.85	25.65	22.6261	72.2	0.588793	Normal
40601	T6	3	F	16	19.1057	5.45877	5.32801	Black or African American	156.9	55.7	69.9	83.05	121	Age_4	73.85	25.65	22.6261	72.2	0.588793	Normal
40601	T7	3.5	F	16	23.4646	6.70417	6.54358	Black or African American	156.9	55.7	69.9	83.05	130.6	Age_4	73.85	25.65	22.6261	72.2	0.588793	Normal
40641	T1	0.5	F	15	10.1433	2.89808	2.77881	White	151.2	53.7	76.25	81.8	68.6	Age_4	69.4	29.45	23.4893	80.3	0.852386	Normal
40641	T2	1	F	15	11.5855	3.31014	3.17391	White	151.2	53.7	76.25	81.8	72	Age_4	69.4	29.45	23.4893	80.3	0.852386	Normal
40641	T3	1.5	F	15	13.0974	3.74211	3.58811	White	151.2	53.7	76.25	81.8	80.6	Age_4	69.4	29.45	23.4893	80.3	0.852386	Normal
40641	T4	2	F	15	15.5519	4.4434	4.26054	White	151.2	53.7	76.25	81.8	94.2	Age_4	69.4	29.45	23.4893	80.3	0.852386	Normal
40641	T5	2.5	F	15	18.1805	5.19444	4.98067	White	151.2	53.7	76.25	81.8	106.4	Age_4	69.4	29.45	23.4893	80.3	0.852386	Normal
40641	T6	3	F	15	20.7272	5.92206	5.67834	White	151.2	53.7	76.25	81.8	116.4	Age_4	69.4	29.45	23.4893	80.3	0.852386	Normal
40641	T7	3.5	F	15	24.4711	6.99173	6.704	White	151.2	53.7	76.25	81.8	126.4	Age_4	69.4	29.45	23.4893	80.3	0.852386	Normal
40641	T8	4	F	15	27.0802	7.73719	7.41878	White	151.2	53.7	76.25	81.8	141.6	Age_4	69.4	29.45	23.4893	80.3	0.852386	Normal
40701	T1	0.5	M	18	7.21397	2.06113	2.01147	Black or African American	169	64.3	70.9	87.6	52	Age_5	81.4	13.9	22.5132	56.7	0.168741	Normal
40701	T2	1	M	18	7.98746	2.28213	2.22715	Black or African American	169	64.3	70.9	87.6	69.6	Age_5	81.4	13.9	22.5132	56.7	0.168741	Normal
40701	T3	1.5	M	18	9.25519	2.64434	2.58063	Black or African American	169	64.3	70.9	87.6	95.6	Age_5	81.4	13.9	22.5132	56.7	0.168741	Normal
40701	T4	2	M	18	10.3684	2.96241	2.89104	Black or African American	169	64.3	70.9	87.6	90.8	Age_5	81.4	13.9	22.5132	56.7	0.168741	Normal
40701	T5	2.5	M	18	11.4649	3.27569	3.19677	Black or African American	169	64.3	70.9	87.6	103.6	Age_5	81.4	13.9	22.5132	56.7	0.168741	Normal
40701	T6	3	M	18	15.1415	4.32614	4.22191	Black or African American	169	64.3	70.9	87.6	113.2	Age_5	81.4	13.9	22.5132	56.7	0.168741	Normal
40701	T7	3.5	M	18	18.692	5.34057	5.2119	Black or African American	169	64.3	70.9	87.6	122.8	Age_5	81.4	13.9	22.5132	56.7	0.168741	Normal
40701	T8	4	M	18	30.4677	8.70505	8.49531	Black or African American	169	64.3	70.9	87.6	152.6	Age_5	81.4	13.9	22.5132	56.7	0.168741	Normal
40841	T2	1	F	13	10.4715	2.99187	3.32054	White	159.3	74.3	89	88.8	95.6	Age_3	70.5	39.3	29.2791	97.2	1.91104	Obese
40841	T4	2	F	13	14.5358	4.1531	4.60933	White	159.3	74.3	89	88.8	103.2	Age_3	70.5	39.3	29.2791	97.2	1.91104	Obese
40841	T5	2.5	F	13	15.7805	4.50872	5.00403	White	159.3	74.3	89	88.8	107	Age_3	70.5	39.3	29.2791	97.2	1.91104	Obese
40841	T6	3	F	13	18.8834	5.39527	5.98796	White	159.3	74.3	89	88.8	128	Age_3	70.5	39.3	29.2791	97.2	1.91104	Obese
41068	T1	0.5	M	11	11.6624	3.33211	2.58814	White	152.2	44.6	73.35	78.3	61.6	Age_2	73.9	23.15	19.2533	72.2	0.588793	Normal
41068	T4	2	M	11	17.1685	4.90529	3.81007	White	152.2	44.6	73.35	78.3	99.2	Age_2	73.9	23.15	19.2533	72.2	0.588793	Normal
41068	T7	3.5	M	11	28.1095	8.0313	6.23812	White	152.2	44.6	73.35	78.3	129.8	Age_2	73.9	23.15	19.2533	72.2	0.588793	Normal
41068	T8	4	M	11	29.3837	8.39534	6.52088	White	152.2	44.6	73.35	78.3	140.4	Age_2	73.9	23.15	19.2533	72.2	0.588793	Normal
41068	T9	4.5	M	11	30.6215	8.749	6.79558	White	152.2	44.6	73.35	78.3	152.6	Age_2	73.9	23.15	19.2533	72.2	0.588793	Normal
41336	T4	2	F	15	9.67638	2.76468	3.25275	White	154.3	86.2	91.4	84.1	96.8	Age_4	70.2	45.7	36.2056	98.8	2.25713	Obese
41336	T6	3	F	15	14.3977	4.11362	4.83983	White	154.3	86.2	91.4	84.1	118.6	Age_4	70.2	45.7	36.2056	98.8	2.25713	Obese
41336	T7	3.5	F	15	18.1411	5.18318	6.0982	White	154.3	86.2	91.4	84.1	130.4	Age_4	70.2	45.7	36.2056	98.8	2.25713	Obese
41336	T8	4	F	15	23.2228	6.6351	7.80643	White	154.3	86.2	91.4	84.1	164.4	Age_4	70.2	45.7	36.2056	98.8	2.25713	Obese
41401	T1	0.5	M	18	9.61002	2.74572	2.55169	Black or African American	169.5	57.4	64.95	89.75	85.4	Age_5	79.75	8.45	19.9789	19.6	-0.855996	Normal
41401	T2	1	M	18	12.128	3.46516	3.22028	Black or African American	169.5	57.4	64.95	89.75	106.4	Age_5	79.75	8.45	19.9789	19.6	-0.855996	Normal
41401	T3	1.5	M	18	15.873	4.53515	4.21467	Black or African American	169.5	57.4	64.95	89.75	115	Age_5	79.75	8.45	19.9789	19.6	-0.855996	Normal
41401	T4	2	M	18	14.8242	4.23548	3.93617	Black or African American	169.5	57.4	64.95	89.75	107.8	Age_5	79.75	8.45	19.9789	19.6	-0.855996	Normal
41401	T5	2.5	M	18	16.3471	4.6706	4.34054	Black or African American	169.5	57.4	64.95	89.75	109.8	Age_5	79.75	8.45	19.9789	19.6	-0.855996	Normal
41401	T6	3	M	18	17.2686	4.9339	4.58523	Black or African American	169.5	57.4	64.95	89.75	114.2	Age_5	79.75	8.45	19.9789	19.6	-0.855996	Normal
41401	T7	3.5	M	18	21.7014	6.2004	5.76223	Black or African American	169.5	57.4	64.95	89.75	123.2	Age_5	79.75	8.45	19.9789	19.6	-0.855996	Normal
41941	T2	1	M	13	12.2544	3.50125	2.88653	White	165.7	51.1	67.15	87.95	63.6	Age_3	77.75	12.75	18.6113	41.8	-0.207013	Normal
41941	T3	1.5	M	13	13.9341	3.98118	3.2822	White	165.7	51.1	67.15	87.95	78	Age_3	77.75	12.75	18.6113	41.8	-0.207013	Normal
41941	T4	2	M	13	15.7843	4.50979	3.718	White	165.7	51.1	67.15	87.95	91.6	Age_3	77.75	12.75	18.6113	41.8	-0.207013	Normal
41941	T5	2.5	M	13	18.0273	5.15066	4.24635	White	165.7	51.1	67.15	87.95	104	Age_3	77.75	12.75	18.6113	41.8	-0.207013	Normal
41941	T6	3	M	13	20.6141	5.88975	4.85568	White	165.7	51.1	67.15	87.95	112	Age_3	77.75	12.75	18.6113	41.8	-0.207013	Normal
41941	T7	3.5	M	13	23.458	6.70228	5.52555	White	165.7	51.1	67.15	87.95	119	Age_3	77.75	12.75	18.6113	41.8	-0.207013	Normal
41941	T8	4	M	13	28.6574	8.18782	6.75027	White	165.7	51.1	67.15	87.95	126	Age_3	77.75	12.75	18.6113	41.8	-0.207013	Normal
41941	T9	4.5	M	13	35.4913	10.1404	8.36002	White	165.7	51.1	67.15	87.95	132.2	Age_3	77.75	12.75	18.6113	41.8	-0.207013	Normal
41941	T10	5	M	13	47.619	13.6054	11.2167	White	165.7	51.1	67.15	87.95	144.8	Age_3	77.75	12.75	18.6113	41.8	-0.207013	Normal
43184	T1	0.5	M	13	9.29341	2.65526	2.14644	White	159.4	48.8	72.15	82.1	50	Age_3	77.3	17.55	19.2063	54.2	0.105474	Normal
43184	T2	1	M	13	10.4333	2.98094	2.40971	White	159.4	48.8	72.15	82.1	65.4	Age_3	77.3	17.55	19.2063	54.2	0.105474	Normal
43184	T3	1.5	M	13	11.6282	3.32234	2.68569	White	159.4	48.8	72.15	82.1	81.8	Age_3	77.3	17.55	19.2063	54.2	0.105474	Normal
43184	T4	2	M	13	13.1576	3.75932	3.03893	White	159.4	48.8	72.15	82.1	93.6	Age_3	77.3	17.55	19.2063	54.2	0.105474	Normal
43184	T5	2.5	M	13	15.5044	4.42982	3.58095	White	159.4	48.8	72.15	82.1	101.6	Age_3	77.3	17.55	19.2063	54.2	0.105474	Normal
43284	T1	0.5	F	11	9.69627	2.77036	2.49918	White	142.3	47.6	82.05	74.75	46.6	Age_2	67.55	33.3	23.507	93.6	1.52204	Over
43284	T2	1	F	11	11.2244	3.20698	2.89306	White	142.3	47.6	82.05	74.75	67.2	Age_2	67.55	33.3	23.507	93.6	1.52204	Over
43284	T3	1.5	F	11	12.4628	3.56079	3.21223	White	142.3	47.6	82.05	74.75	82.6	Age_2	67.55	33.3	23.507	93.6	1.52204	Over
43284	T4	2	F	11	16.9248	4.83566	4.36231	White	142.3	47.6	82.05	74.75	99.4	Age_2	67.55	33.3	23.507	93.6	1.52204	Over
43284	T5	2.5	F	11	21.4034	6.11526	5.51666	White	142.3	47.6	82.05	74.75	113.4	Age_2	67.55	33.3	23.507	93.6	1.52204	Over
43284	T6	3	F	11	25.7281	7.35089	6.63133	White	142.3	47.6	82.05	74.75	122.8	Age_2	67.55	33.3	23.507	93.6	1.52204	Over
43284	T7	3.5	F	11	30.448	8.69942	7.84786	White	142.3	47.6	82.05	74.75	130.2	Age_2	67.55	33.3	23.507	93.6	1.52204	Over
43597	T1	0.5	M	17	7.12395	2.03541	2.26571	White	174.5	132.9	122.5	93.1	69.8	Age_4	81.4	46.9	43.645	99.8	2.87816	Obese
43597	T2	1	M	17	8.21139	2.34611	2.61156	White	174.5	132.9	122.5	93.1	91	Age_4	81.4	46.9	43.645	99.8	2.87816	Obese
43597	T3	1.5	M	17	10.3267	2.95049	3.28431	White	174.5	132.9	122.5	93.1	97.6	Age_4	81.4	46.9	43.645	99.8	2.87816	Obese
43597	T4	2	M	17	11.7129	3.34654	3.72518	White	174.5	132.9	122.5	93.1	104.4	Age_4	81.4	46.9	43.645	99.8	2.87816	Obese
43597	T5	2.5	M	17	13.5871	3.88204	4.32127	White	174.5	132.9	122.5	93.1	109.4	Age_4	81.4	46.9	43.645	99.8	2.87816	Obese
43597	T6	3	M	17	16.2179	4.63368	5.15795	White	174.5	132.9	122.5	93.1	114.8	Age_4	81.4	46.9	43.645	99.8	2.87816	Obese
43597	T7	3.5	M	17	20.4033	5.82951	6.48908	White	174.5	132.9	122.5	93.1	124.4	Age_4	81.4	46.9	43.645	99.8	2.87816	Obese
43597	T8	4	M	17	26.0451	7.44146	8.28342	White	174.5	132.9	122.5	93.1	140.2	Age_4	81.4	46.9	43.645	99.8	2.87816	Obese
43597	T9	4.5	M	17	28.8032	8.22948	9.16059	White	174.5	132.9	122.5	93.1	162.8	Age_4	81.4	46.9	43.645	99.8	2.87816	Obese
45116	T1	0.5	M	14	7.94035	2.26867	2.15278	Black or African American	156.1	74.2	93.15	81.45	61.2	Age_3	74.65	43.7	30.4508	98.2	2.09693	Obese
45116	T2	1	M	14	9.35406	2.67259	2.53606	Black or African American	156.1	74.2	93.15	81.45	70.4	Age_3	74.65	43.7	30.4508	98.2	2.09693	Obese
45116	T3	1.5	M	14	10.8968	3.11338	2.95433	Black or African American	156.1	74.2	93.15	81.45	84	Age_3	74.65	43.7	30.4508	98.2	2.09693	Obese
45116	T4	2	M	14	12.2851	3.51003	3.33072	Black or African American	156.1	74.2	93.15	81.45	93.8	Age_3	74.65	43.7	30.4508	98.2	2.09693	Obese
45116	T5	2.5	M	14	14.0969	4.0277	3.82195	Black or African American	156.1	74.2	93.15	81.45	107.8	Age_3	74.65	43.7	30.4508	98.2	2.09693	Obese
45116	T6	3	M	14	17.8656	5.10445	4.84369	Black or African American	156.1	74.2	93.15	81.45	116.2	Age_3	74.65	43.7	30.4508	98.2	2.09693	Obese
45116	T7	3.5	M	14	21.5473	6.15637	5.84188	Black or African American	156.1	74.2	93.15	81.45	125.6	Age_3	74.65	43.7	30.4508	98.2	2.09693	Obese
45116	T8	4	M	14	26.031	7.43742	7.05749	Black or African American	156.1	74.2	93.15	81.45	139.4	Age_3	74.65	43.7	30.4508	98.2	2.09693	Obese
45116	T9	4.5	M	14	29.8125	8.51784	8.08272	Black or African American	156.1	74.2	93.15	81.45	163.6	Age_3	74.65	43.7	30.4508	98.2	2.09693	Obese
46008	T1	0.5	M	14	8.52922	2.43692	2.47912	White	181.1	92.9	93.5	95.25	61.6	Age_3	85.85	27.95	28.3256	97.1	1.8957	Obese
46008	T2	1	M	14	8.99361	2.5696	2.6141	White	181.1	92.9	93.5	95.25	70.8	Age_3	85.85	27.95	28.3256	97.1	1.8957	Obese
46008	T3	1.5	M	14	10.0909	2.88311	2.93304	White	181.1	92.9	93.5	95.25	77.6	Age_3	85.85	27.95	28.3256	97.1	1.8957	Obese
46008	T4	2	M	14	11.472	3.2777	3.33446	White	181.1	92.9	93.5	95.25	87.6	Age_3	85.85	27.95	28.3256	97.1	1.8957	Obese
46008	T5	2.5	M	14	13.5841	3.88117	3.94838	White	181.1	92.9	93.5	95.25	97	Age_3	85.85	27.95	28.3256	97.1	1.8957	Obese
46008	T6	3	M	14	17.0231	4.86376	4.94798	White	181.1	92.9	93.5	95.25	104.8	Age_3	85.85	27.95	28.3256	97.1	1.8957	Obese
46008	T7	3.5	M	14	19.4188	5.54824	5.64432	White	181.1	92.9	93.5	95.25	111.4	Age_3	85.85	27.95	28.3256	97.1	1.8957	Obese
46008	T8	4	M	14	23.41	6.68857	6.8044	White	181.1	92.9	93.5	95.25	118.8	Age_3	85.85	27.95	28.3256	97.1	1.8957	Obese
46008	T9	4.5	M	14	28.5961	8.17033	8.31181	White	181.1	92.9	93.5	95.25	125.2	Age_3	85.85	27.95	28.3256	97.1	1.8957	Obese
46387	T1	0.5	M	13	8.12543	2.32155	1.84086	Black or African American	154.8	46.7	62.65	77.5	59.8	Age_3	77.3	16.2	19.4883	58.3	0.209574	Normal
46387	T2	1	M	13	9.39684	2.68481	2.12891	Black or African American	154.8	46.7	62.65	77.5	76.4	Age_3	77.3	16.2	19.4883	58.3	0.209574	Normal
46387	T3	1.5	M	13	10.2889	2.9397	2.33102	Black or African American	154.8	46.7	62.65	77.5	85.8	Age_3	77.3	16.2	19.4883	58.3	0.209574	Normal
46387	T4	2	M	13	11.6783	3.33667	2.6458	Black or African American	154.8	46.7	62.65	77.5	91.2	Age_3	77.3	16.2	19.4883	58.3	0.209574	Normal
46387	T5	2.5	M	13	14.0409	4.01169	3.18106	Black or African American	154.8	46.7	62.65	77.5	100.4	Age_3	77.3	16.2	19.4883	58.3	0.209574	Normal
46387	T6	3	M	13	16.1132	4.60376	3.65053	Black or African American	154.8	46.7	62.65	77.5	107.8	Age_3	77.3	16.2	19.4883	58.3	0.209574	Normal
46387	T7	3.5	M	13	20.224	5.77829	4.58187	Black or African American	154.8	46.7	62.65	77.5	115.4	Age_3	77.3	16.2	19.4883	58.3	0.209574	Normal
46387	T8	4	M	13	25.0234	7.14954	5.6692	Black or African American	154.8	46.7	62.65	77.5	123.4	Age_3	77.3	16.2	19.4883	58.3	0.209574	Normal
46387	T9	4.5	M	13	28.6515	8.18614	6.49116	Black or African American	154.8	46.7	62.65	77.5	150.6	Age_3	77.3	16.2	19.4883	58.3	0.209574	Normal
47417	T1	0.5	M	17	8.65215	2.47204	2.09149	White	169	54.4	72.2	90.95	43.2	Age_4	78.05	7.55	19.047	11.8	-1.18504	Normal
47417	T2	1	M	17	11.6172	3.31921	2.80824	White	169	54.4	72.2	90.95	58	Age_4	78.05	7.55	19.047	11.8	-1.18504	Normal
47417	T3	1.5	M	17	13.4895	3.85415	3.26083	White	169	54.4	72.2	90.95	75.8	Age_4	78.05	7.55	19.047	11.8	-1.18504	Normal
47417	T4	2	M	17	15.3971	4.39917	3.72194	White	169	54.4	72.2	90.95	86.8	Age_4	78.05	7.55	19.047	11.8	-1.18504	Normal
47417	T5	2.5	M	17	16.2386	4.63961	3.92537	White	169	54.4	72.2	90.95	97.2	Age_4	78.05	7.55	19.047	11.8	-1.18504	Normal
47417	T6	3	M	17	20.5897	5.88278	4.97716	White	169	54.4	72.2	90.95	107.6	Age_4	78.05	7.55	19.047	11.8	-1.18504	Normal
47417	T7	3.5	M	17	25.2201	7.20573	6.09645	White	169	54.4	72.2	90.95	118.8	Age_4	78.05	7.55	19.047	11.8	-1.18504	Normal
47417	T8	4	M	17	29.591	8.45458	7.15304	White	169	54.4	72.2	90.95	129.2	Age_4	78.05	7.55	19.047	11.8	-1.18504	Normal
47417	T9	4.5	M	17	28.4373	8.12494	6.87415	White	169	54.4	72.2	90.95	149.4	Age_4	78.05	7.55	19.047	11.8	-1.18504	Normal
47470	T1	0.5	F	15	9.44552	2.69872	2.47908	White	154	49.3	68.6	83.9	58.4	Age_4	70.1	25.45	20.7877	57.8	0.19678	Normal
47470	T2	1	F	15	10.9132	3.11807	2.8643	White	154	49.3	68.6	83.9	71.2	Age_4	70.1	25.45	20.7877	57.8	0.19678	Normal
47470	T3	1.5	F	15	13.1299	3.75139	3.44607	White	154	49.3	68.6	83.9	86.2	Age_4	70.1	25.45	20.7877	57.8	0.19678	Normal
47470	T4	2	F	15	14.9492	4.27121	3.92359	White	154	49.3	68.6	83.9	99.8	Age_4	70.1	25.45	20.7877	57.8	0.19678	Normal
47470	T5	2.5	F	15	17.0069	4.85911	4.46364	White	154	49.3	68.6	83.9	111	Age_4	70.1	25.45	20.7877	57.8	0.19678	Normal
47470	T6	3	F	15	19.7315	5.63756	5.17873	White	154	49.3	68.6	83.9	120.2	Age_4	70.1	25.45	20.7877	57.8	0.19678	Normal
47470	T7	3.5	F	15	23.9162	6.83321	6.27707	White	154	49.3	68.6	83.9	127.6	Age_4	70.1	25.45	20.7877	57.8	0.19678	Normal
47470	T8	4	F	15	32.7389	9.35398	8.59268	White	154	49.3	68.6	83.9	136.2	Age_4	70.1	25.45	20.7877	57.8	0.19678	Normal
47470	T9	4.5	F	15	40.4468	11.5562	10.6157	White	154	49.3	68.6	83.9	158.2	Age_4	70.1	25.45	20.7877	57.8	0.19678	Normal
48540	T1	0.5	F	19	8.11849	2.31957	2.77072	Black or African American	157	77.5	86.9	85.85	48.8	Age_5	71.15	38	31.4414	95	1.64485	Obese
48540	T2	1	F	19	9.46847	2.70528	3.23145	Black or African American	157	77.5	86.9	85.85	66.8	Age_5	71.15	38	31.4414	95	1.64485	Obese
48540	T3	1.5	F	19	11.5975	3.31356	3.95805	Black or African American	157	77.5	86.9	85.85	88.4	Age_5	71.15	38	31.4414	95	1.64485	Obese
48540	T4	2	F	19	11.8919	3.3977	4.05855	Black or African American	157	77.5	86.9	85.85	96.8	Age_5	71.15	38	31.4414	95	1.64485	Obese
48540	T5	2.5	F	19	13.4983	3.85666	4.60677	Black or African American	157	77.5	86.9	85.85	106.6	Age_5	71.15	38	31.4414	95	1.64485	Obese
48540	T6	3	F	19	15.3571	4.38774	5.24115	Black or African American	157	77.5	86.9	85.85	117.2	Age_5	71.15	38	31.4414	95	1.64485	Obese
48540	T7	3.5	F	19	17.9955	5.14158	6.14161	Black or African American	157	77.5	86.9	85.85	124.6	Age_5	71.15	38	31.4414	95	1.64485	Obese
48540	T8	4	F	19	23.6767	6.76476	8.0805	Black or African American	157	77.5	86.9	85.85	149.6	Age_5	71.15	38	31.4414	95	1.64485	Obese
48691	T1	0.5	M	9	12.7885	3.65384	2.5618	White	138	38.1	65.8	71.4	48.2	Age_2	66.6	26.25	20.0063	88.9	1.22123	Over
48691	T2	1	M	9	14.8238	4.23538	2.96953	White	138	38.1	65.8	71.4	82	Age_2	66.6	26.25	20.0063	88.9	1.22123	Over
48691	T3	1.5	M	9	15.8274	4.52212	3.17057	White	138	38.1	65.8	71.4	96.8	Age_2	66.6	26.25	20.0063	88.9	1.22123	Over
48691	T4	2	M	9	18.4865	5.28186	3.70324	White	138	38.1	65.8	71.4	107.8	Age_2	66.6	26.25	20.0063	88.9	1.22123	Over
48691	T5	2.5	M	9	20.939	5.98258	4.19454	White	138	38.1	65.8	71.4	118.4	Age_2	66.6	26.25	20.0063	88.9	1.22123	Over
48691	T6	3	M	9	23.2179	6.6337	4.65105	White	138	38.1	65.8	71.4	127	Age_2	66.6	26.25	20.0063	88.9	1.22123	Over
48691	T7	3.5	M	9	23.7751	6.79288	4.76266	White	138	38.1	65.8	71.4	138.2	Age_2	66.6	26.25	20.0063	88.9	1.22123	Over
48691	T8	4	M	9	29.6288	8.46537	5.93529	White	138	38.1	65.8	71.4	145.6	Age_2	66.6	26.25	20.0063	88.9	1.22123	Over
48791	T6	3	F	14	14.4677	4.13364	4.4776	White	169.3	70.1	84.5	85.9	119.6	Age_3	83.4	32.5	24.4571	87.4	1.14551	Over
48791	T8	4	F	14	17.2124	4.91782	5.32703	White	169.3	70.1	84.5	85.9	132.6	Age_3	83.4	32.5	24.4571	87.4	1.14551	Over
49012	T1	0.5	M	16	8.30259	2.37217	2.04346	White	172.6	56.9	66.25	92.55	32.4	Age_4	80.05	9.6	19.0999	26.5	-0.628006	Normal
49012	T3	1.5	M	16	11.2069	3.20198	2.75829	White	172.6	56.9	66.25	92.55	67.6	Age_4	80.05	9.6	19.0999	26.5	-0.628006	Normal
49012	T4	2	M	16	12.9079	3.68798	3.17694	White	172.6	56.9	66.25	92.55	79.2	Age_4	80.05	9.6	19.0999	26.5	-0.628006	Normal
49012	T5	2.5	M	16	14.7271	4.20775	3.62468	White	172.6	56.9	66.25	92.55	94.8	Age_4	80.05	9.6	19.0999	26.5	-0.628006	Normal
49012	T6	3	M	16	17.7912	5.08321	4.37883	White	172.6	56.9	66.25	92.55	108.4	Age_4	80.05	9.6	19.0999	26.5	-0.628006	Normal
49012	T7	3.5	M	16	21.2622	6.07493	5.23313	White	172.6	56.9	66.25	92.55	118.6	Age_4	80.05	9.6	19.0999	26.5	-0.628006	Normal
49012	T8	4	M	16	25.4518	7.27195	6.26428	White	172.6	56.9	66.25	92.55	128.8	Age_4	80.05	9.6	19.0999	26.5	-0.628006	Normal
49012	T9	4.5	M	16	34.1532	9.75805	8.40588	White	172.6	56.9	66.25	92.55	160.2	Age_4	80.05	9.6	19.0999	26.5	-0.628006	Normal
52654	T1	0.5	F	9	9.66326	2.76093	2.30451	White	141.3	49.2	78.4	75.2	82	Age_2	66.1	36.2	24.6423	97.2	1.91104	Obese
52654	T2	1	F	9	11.5865	3.31043	2.76317	White	141.3	49.2	78.4	75.2	95.8	Age_2	66.1	36.2	24.6423	97.2	1.91104	Obese
52654	T3	1.5	F	9	13.8787	3.96534	3.30981	White	141.3	49.2	78.4	75.2	109	Age_2	66.1	36.2	24.6423	97.2	1.91104	Obese
52654	T4	2	F	9	14.3775	4.10785	3.42876	White	141.3	49.2	78.4	75.2	111.8	Age_2	66.1	36.2	24.6423	97.2	1.91104	Obese
52654	T5	2.5	F	9	16.9417	4.84048	4.04028	White	141.3	49.2	78.4	75.2	124.2	Age_2	66.1	36.2	24.6423	97.2	1.91104	Obese
52654	T6	3	F	9	20.7113	5.91751	4.93925	White	141.3	49.2	78.4	75.2	130.6	Age_2	66.1	36.2	24.6423	97.2	1.91104	Obese
52654	T7	3.5	F	9	25.5895	7.31128	6.10262	White	141.3	49.2	78.4	75.2	137.8	Age_2	66.1	36.2	24.6423	97.2	1.91104	Obese
52654	T8	4	F	9	31.1189	8.8911	7.42127	White	141.3	49.2	78.4	75.2	173.2	Age_2	66.1	36.2	24.6423	97.2	1.91104	Obese
53697	T1	0.5	F	19	7.69068	2.19734	2.49027	White	164.5	65.6	78.8	88.4	44.2	Age_5	76.1	25.35	24.2422	75.6	0.693493	Normal
53697	T2	1	F	19	8.86351	2.53243	2.87004	White	164.5	65.6	78.8	88.4	62.4	Age_5	76.1	25.35	24.2422	75.6	0.693493	Normal
53697	T3	1.5	F	19	9.99472	2.85563	3.23633	White	164.5	65.6	78.8	88.4	74.2	Age_5	76.1	25.35	24.2422	75.6	0.693493	Normal
53697	T4	2	F	19	12.0976	3.45645	3.91724	White	164.5	65.6	78.8	88.4	87.2	Age_5	76.1	25.35	24.2422	75.6	0.693493	Normal
53697	T5	2.5	F	19	13.7062	3.91606	4.43812	White	164.5	65.6	78.8	88.4	99.4	Age_5	76.1	25.35	24.2422	75.6	0.693493	Normal
53697	T6	3	F	19	15.6508	4.47167	5.0678	White	164.5	65.6	78.8	88.4	110	Age_5	76.1	25.35	24.2422	75.6	0.693493	Normal
53697	T7	3.5	F	19	18.3373	5.23922	5.93768	White	164.5	65.6	78.8	88.4	118.4	Age_5	76.1	25.35	24.2422	75.6	0.693493	Normal
53697	T8	4	F	19	23.6214	6.74897	7.6487	White	164.5	65.6	78.8	88.4	126.2	Age_5	76.1	25.35	24.2422	75.6	0.693493	Normal
53697	T9	4.5	F	19	29.3228	8.37793	9.49482	White	164.5	65.6	78.8	88.4	156.8	Age_5	76.1	25.35	24.2422	75.6	0.693493	Normal
54583	T1	0.5	M	11	7.84544	2.24155	2.04229	White	160.1	66	91.35	84.45	67	Age_2	75.65	32.8	25.7491	96.8	1.85218	Obese
54583	T2	1	M	11	9.64646	2.75613	2.51112	White	160.1	66	91.35	84.45	72.2	Age_2	75.65	32.8	25.7491	96.8	1.85218	Obese
54583	T3	1.5	M	11	11.4186	3.26246	2.97244	White	160.1	66	91.35	84.45	92.6	Age_2	75.65	32.8	25.7491	96.8	1.85218	Obese
54583	T4	2	M	11	12.3294	3.52268	3.20953	White	160.1	66	91.35	84.45	104.2	Age_2	75.65	32.8	25.7491	96.8	1.85218	Obese
54583	T5	2.5	M	11	14.4245	4.12129	3.75493	White	160.1	66	91.35	84.45	112	Age_2	75.65	32.8	25.7491	96.8	1.85218	Obese
54583	T6	3	M	11	16.4908	4.71166	4.29282	White	160.1	66	91.35	84.45	120.4	Age_2	75.65	32.8	25.7491	96.8	1.85218	Obese
54583	T7	3.5	M	11	20.1791	5.76545	5.25293	White	160.1	66	91.35	84.45	129.6	Age_2	75.65	32.8	25.7491	96.8	1.85218	Obese
56301	T1	0.5	F	20	8.20419	2.34405	2.23015	White	155.9	41.7	58.75	85.1	60.8	Age_5	70.8	13.1	17.1571	2	-2.05375	Under
56301	T2	1	F	20	9.65248	2.75785	2.62384	White	155.9	41.7	58.75	85.1	66.8	Age_5	70.8	13.1	17.1571	2	-2.05375	Under
56301	T3	1.5	F	20	10.8772	3.10777	2.95675	White	155.9	41.7	58.75	85.1	79.6	Age_5	70.8	13.1	17.1571	2	-2.05375	Under
56301	T4	2	F	20	14.2503	4.07151	3.87367	White	155.9	41.7	58.75	85.1	96.2	Age_5	70.8	13.1	17.1571	2	-2.05375	Under
56301	T5	2.5	F	20	14.4138	4.11824	3.91812	White	155.9	41.7	58.75	85.1	107.4	Age_5	70.8	13.1	17.1571	2	-2.05375	Under
56301	T7	3.5	F	20	22.0276	6.2936	5.98778	White	155.9	41.7	58.75	85.1	127.4	Age_5	70.8	13.1	17.1571	2	-2.05375	Under
56301	T8	4	F	20	26.569	7.59114	7.22227	White	155.9	41.7	58.75	85.1	134.8	Age_5	70.8	13.1	17.1571	2	-2.05375	Under
56301	T9	4.5	F	20	30.763	8.78943	8.36233	White	155.9	41.7	58.75	85.1	159.6	Age_5	70.8	13.1	17.1571	2	-2.05375	Under
59107	T5	2.5	M	9	15.2042	4.34405	3.20149	Black or African American	141.1	43.9	69.3	72.6	125.6	Age_2	68.5	25.85	22.0501	94.9	1.63523	Over
59107	T6	3	M	9	16.8793	4.82267	3.55423	Black or African American	141.1	43.9	69.3	72.6	106.6	Age_2	68.5	25.85	22.0501	94.9	1.63523	Over
60015	T1	0.5	F	16	7.85201	2.24343	2.30574	White	164.6	62.2	69.3	87.75	50.4	Age_4	76.85	27.45	22.9578	75.1	0.67764	Normal
60015	T2	1	F	16	8.15684	2.33052	2.39525	White	164.6	62.2	69.3	87.75	64.6	Age_4	76.85	27.45	22.9578	75.1	0.67764	Normal
60015	T3	1.5	F	16	11.4158	3.26165	3.35223	White	164.6	62.2	69.3	87.75	81.8	Age_4	76.85	27.45	22.9578	75.1	0.67764	Normal
60015	T4	2	F	16	12.3509	3.52884	3.62685	White	164.6	62.2	69.3	87.75	94.4	Age_4	76.85	27.45	22.9578	75.1	0.67764	Normal
60015	T5	2.5	F	16	15.7195	4.49129	4.61603	White	164.6	62.2	69.3	87.75	106	Age_4	76.85	27.45	22.9578	75.1	0.67764	Normal
60015	T6	3	F	16	16.7529	4.78655	4.91948	White	164.6	62.2	69.3	87.75	115.2	Age_4	76.85	27.45	22.9578	75.1	0.67764	Normal
60015	T7	3.5	F	16	20.1046	5.74418	5.90371	White	164.6	62.2	69.3	87.75	124	Age_4	76.85	27.45	22.9578	75.1	0.67764	Normal
60015	T8	4	F	16	24.2465	6.92759	7.11998	White	164.6	62.2	69.3	87.75	129.8	Age_4	76.85	27.45	22.9578	75.1	0.67764	Normal
60015	T9	4.5	F	16	28.3074	8.08784	8.31246	White	164.6	62.2	69.3	87.75	149.2	Age_4	76.85	27.45	22.9578	75.1	0.67764	Normal
60070	T1	0.5	F	9	10.9576	3.13074	2.22835	White	141.9	32.2	57.1	71.4	91.6	Age_2	70.5	18.8	15.9916	39.7	-0.26112	Normal
60070	T2	1	F	9	11.8391	3.38259	2.4076	White	141.9	32.2	57.1	71.4	102.2	Age_2	70.5	18.8	15.9916	39.7	-0.26112	Normal
60070	T3	1.5	F	9	14.0219	4.00625	2.8515	White	141.9	32.2	57.1	71.4	105.6	Age_2	70.5	18.8	15.9916	39.7	-0.26112	Normal
60070	T4	2	F	9	16.1324	4.60925	3.28069	White	141.9	32.2	57.1	71.4	112	Age_2	70.5	18.8	15.9916	39.7	-0.26112	Normal
60070	T5	2.5	F	9	17.8223	5.0921	3.62437	White	141.9	32.2	57.1	71.4	119.8	Age_2	70.5	18.8	15.9916	39.7	-0.26112	Normal
60070	T6	3	F	9	20.8781	5.96518	4.24579	White	141.9	32.2	57.1	71.4	124.6	Age_2	70.5	18.8	15.9916	39.7	-0.26112	Normal
60070	T7	3.5	F	9	26.2818	7.50908	5.34468	White	141.9	32.2	57.1	71.4	139.2	Age_2	70.5	18.8	15.9916	39.7	-0.26112	Normal
60070	T8	4	F	9	29.4243	8.40693	5.98374	White	141.9	32.2	57.1	71.4	149.6	Age_2	70.5	18.8	15.9916	39.7	-0.26112	Normal
60274	T2	1	M	20	7.45306	2.12944	2.43299	White	180.2	98.9	103.5	92.9	57.8	Age_5	87.3	27.2	30.457	94.8	1.62576	Over
60274	T3	1.5	M	20	8.63341	2.46669	2.81831	White	180.2	98.9	103.5	92.9	77	Age_5	87.3	27.2	30.457	94.8	1.62576	Over
60274	T4	2	M	20	9.85019	2.81434	3.21552	White	180.2	98.9	103.5	92.9	88	Age_5	87.3	27.2	30.457	94.8	1.62576	Over
60274	T5	2.5	M	20	11.2521	3.2149	3.67317	White	180.2	98.9	103.5	92.9	96.4	Age_5	87.3	27.2	30.457	94.8	1.62576	Over
60274	T6	3	M	20	12.9992	3.71405	4.24347	White	180.2	98.9	103.5	92.9	104.8	Age_5	87.3	27.2	30.457	94.8	1.62576	Over
60274	T7	3.5	M	20	17.3211	4.94887	5.65432	White	180.2	98.9	103.5	92.9	112	Age_5	87.3	27.2	30.457	94.8	1.62576	Over
60274	T8	4	M	20	21.9723	6.27781	7.17269	White	180.2	98.9	103.5	92.9	119.4	Age_5	87.3	27.2	30.457	94.8	1.62576	Over
60274	T9	4.5	M	20	28.5035	8.14386	9.30474	White	180.2	98.9	103.5	92.9	150	Age_5	87.3	27.2	30.457	94.8	1.62576	Over
60770	T1	0.5	F	14	8.29096	2.36885	2.49164	Other	171.8	65.5	76.7	89.5	75	Age_3	82.3	28.25	22.1919	75.8	0.699884	Normal
60770	T2	1	F	14	9.24768	2.6422	2.77916	Other	171.8	65.5	76.7	89.5	80.2	Age_3	82.3	28.25	22.1919	75.8	0.699884	Normal
60770	T3	1.5	F	14	10.2805	2.93728	3.08955	Other	171.8	65.5	76.7	89.5	88	Age_3	82.3	28.25	22.1919	75.8	0.699884	Normal
60770	T4	2	F	14	12.1899	3.48283	3.66337	Other	171.8	65.5	76.7	89.5	90.6	Age_3	82.3	28.25	22.1919	75.8	0.699884	Normal
60770	T5	2.5	F	14	15.056	4.30173	4.52472	Other	171.8	65.5	76.7	89.5	96	Age_3	82.3	28.25	22.1919	75.8	0.699884	Normal
60770	T6	3	F	14	15.7487	4.49964	4.73289	Other	171.8	65.5	76.7	89.5	103.2	Age_3	82.3	28.25	22.1919	75.8	0.699884	Normal
60770	T7	3.5	F	14	21.1395	6.03986	6.35296	Other	171.8	65.5	76.7	89.5	110.4	Age_3	82.3	28.25	22.1919	75.8	0.699884	Normal
60770	T8	4	F	14	22.8565	6.53044	6.86897	Other	171.8	65.5	76.7	89.5	117.8	Age_3	82.3	28.25	22.1919	75.8	0.699884	Normal
60770	T9	4.5	F	14	31.0765	8.87899	9.33926	Other	171.8	65.5	76.7	89.5	144	Age_3	82.3	28.25	22.1919	75.8	0.699884	Normal
60803	T1	0.5	M	15	9.12849	2.60814	2.70462	Black or African American	177.7	99.5	96.35	87.9	48.4	Age_4	89.8	41.4	31.51	98.4	2.14441	Obese
60803	T2	1	M	15	11.0497	3.15706	3.27384	Black or African American	177.7	99.5	96.35	87.9	65.4	Age_4	89.8	41.4	31.51	98.4	2.14441	Obese
60803	T3	1.5	M	15	13.3844	3.82411	3.96557	Black or African American	177.7	99.5	96.35	87.9	79.8	Age_4	89.8	41.4	31.51	98.4	2.14441	Obese
60803	T4	2	M	15	14.5813	4.1661	4.32021	Black or African American	177.7	99.5	96.35	87.9	92.4	Age_4	89.8	41.4	31.51	98.4	2.14441	Obese
60803	T5	2.5	M	15	16.6829	4.76654	4.94286	Black or African American	177.7	99.5	96.35	87.9	107.8	Age_4	89.8	41.4	31.51	98.4	2.14441	Obese
60803	T6	3	M	15	18.8714	5.39183	5.59128	Black or African American	177.7	99.5	96.35	87.9	114.2	Age_4	89.8	41.4	31.51	98.4	2.14441	Obese
60803	T7	3.5	M	15	22.993	6.56943	6.81244	Black or African American	177.7	99.5	96.35	87.9	124.6	Age_4	89.8	41.4	31.51	98.4	2.14441	Obese
60803	T8	4	M	15	28.2313	8.06608	8.36445	Black or African American	177.7	99.5	96.35	87.9	133.2	Age_4	89.8	41.4	31.51	98.4	2.14441	Obese
60803	T9	4.5	M	15	33.4688	9.5625	9.91623	Black or African American	177.7	99.5	96.35	87.9	143.4	Age_4	89.8	41.4	31.51	98.4	2.14441	Obese
60803	T10	5	M	15	40.3873	11.5392	11.9661	Black or African American	177.7	99.5	96.35	87.9	151.8	Age_4	89.8	41.4	31.51	98.4	2.14441	Obese
60835	T1	0.5	M	20	8.9057	2.54449	2.67041	White	186.1	77.3	83.35	97.6	53.6	Age_5	88.5	14.85	22.3196	40.7	-0.235269	Normal
60835	T2	1	M	20	8.83604	2.52458	2.64952	White	186.1	77.3	83.35	97.6	63	Age_5	88.5	14.85	22.3196	40.7	-0.235269	Normal
60835	T3	1.5	M	20	9.23744	2.63927	2.76988	White	186.1	77.3	83.35	97.6	73.4	Age_5	88.5	14.85	22.3196	40.7	-0.235269	Normal
60835	T4	2	M	20	11.2048	3.20138	3.35981	White	186.1	77.3	83.35	97.6	88	Age_5	88.5	14.85	22.3196	40.7	-0.235269	Normal
60835	T5	2.5	M	20	11.6056	3.31588	3.47997	White	186.1	77.3	83.35	97.6	100	Age_5	88.5	14.85	22.3196	40.7	-0.235269	Normal
60835	T6	3	M	20	14.1639	4.04683	4.2471	White	186.1	77.3	83.35	97.6	117	Age_5	88.5	14.85	22.3196	40.7	-0.235269	Normal
60835	T7	3.5	M	20	16.7707	4.79162	5.02875	White	186.1	77.3	83.35	97.6	127.4	Age_5	88.5	14.85	22.3196	40.7	-0.235269	Normal
60835	T8	4	M	20	20.3263	5.80751	6.09491	White	186.1	77.3	83.35	97.6	125.8	Age_5	88.5	14.85	22.3196	40.7	-0.235269	Normal
60835	T9	4.5	M	20	25.8791	7.39402	7.75993	White	186.1	77.3	83.35	97.6	143	Age_5	88.5	14.85	22.3196	40.7	-0.235269	Normal
60835	T10	5	M	20	34.7993	9.94264	10.4347	White	186.1	77.3	83.35	97.6	150.2	Age_5	88.5	14.85	22.3196	40.7	-0.235269	Normal
60925	T1	0.5	M	20	8.53297	2.43799	2.44737	White	182.7	68.9	73.6	93.75	53.6	Age_5	88.95	10.85	20.6415	18.5	-0.896473	Normal
60925	T2	1	M	20	10.7174	3.06211	3.07389	White	182.7	68.9	73.6	93.75	77	Age_5	88.95	10.85	20.6415	18.5	-0.896473	Normal
60925	T3	1.5	M	20	11.9531	3.41518	3.42831	White	182.7	68.9	73.6	93.75	80.2	Age_5	88.95	10.85	20.6415	18.5	-0.896473	Normal
60925	T4	2	M	20	12.9751	3.70716	3.72142	White	182.7	68.9	73.6	93.75	88	Age_5	88.95	10.85	20.6415	18.5	-0.896473	Normal
60925	T5	2.5	M	20	14.694	4.19828	4.21443	White	182.7	68.9	73.6	93.75	95.2	Age_5	88.95	10.85	20.6415	18.5	-0.896473	Normal
60925	T6	3	M	20	17.1926	4.91218	4.93108	White	182.7	68.9	73.6	93.75	105.4	Age_5	88.95	10.85	20.6415	18.5	-0.896473	Normal
60925	T7	3.5	M	20	20.3422	5.81205	5.8344	White	182.7	68.9	73.6	93.75	119.2	Age_5	88.95	10.85	20.6415	18.5	-0.896473	Normal
60925	T8	4	M	20	24.8699	7.10569	7.13302	White	182.7	68.9	73.6	93.75	125.4	Age_5	88.95	10.85	20.6415	18.5	-0.896473	Normal
60925	T9	4.5	M	20	30.5977	8.74219	8.77582	White	182.7	68.9	73.6	93.75	123.4	Age_5	88.95	10.85	20.6415	18.5	-0.896473	Normal
60925	T10	5	M	20	38.0503	10.8715	10.9133	White	182.7	68.9	73.6	93.75	155	Age_5	88.95	10.85	20.6415	18.5	-0.896473	Normal
61002	T3	1.5	F	6	24.3631	6.96088	4.39549	White	126.8	24.8	50.2	69.4	115.8	Age_1	57.4	15.55	15.4246	50.2	0.00501328	Normal
61042	T1	0.5	M	10	7.24946	2.07128	1.80497	Black or African American	155.8	58.6	82.35	77.35	74.8	Age_2	78.45	32.55	24.1414	96.7	1.83842	Obese
61042	T2	1	M	10	8.23114	2.35175	2.04938	Black or African American	155.8	58.6	82.35	77.35	80.6	Age_2	78.45	32.55	24.1414	96.7	1.83842	Obese
61042	T3	1.5	M	10	9.54915	2.72833	2.37754	Black or African American	155.8	58.6	82.35	77.35	87	Age_2	78.45	32.55	24.1414	96.7	1.83842	Obese
61042	T4	2	M	10	11.1149	3.17568	2.76737	Black or African American	155.8	58.6	82.35	77.35	96	Age_2	78.45	32.55	24.1414	96.7	1.83842	Obese
61042	T5	2.5	M	10	14.0884	4.02526	3.50772	Black or African American	155.8	58.6	82.35	77.35	107.4	Age_2	78.45	32.55	24.1414	96.7	1.83842	Obese
61042	T6	3	M	10	18.7595	5.35987	4.67073	Black or African American	155.8	58.6	82.35	77.35	116.6	Age_2	78.45	32.55	24.1414	96.7	1.83842	Obese
61065	T1	0.5	F	10	12.8114	3.66041	2.81825	White	144.2	35.8	57.2	73	60.6	Age_2	71.2	17.55	17.2168	46.8	-0.0802983	Normal
61065	T2	1	F	10	14.247	4.07058	3.13405	White	144.2	35.8	57.2	73	85.4	Age_2	71.2	17.55	17.2168	46.8	-0.0802983	Normal
61065	T3	1.5	F	10	15.7772	4.50777	3.47066	White	144.2	35.8	57.2	73	101.6	Age_2	71.2	17.55	17.2168	46.8	-0.0802983	Normal
61065	T4	2	F	10	16.0423	4.5835	3.52896	White	144.2	35.8	57.2	73	102.8	Age_2	71.2	17.55	17.2168	46.8	-0.0802983	Normal
61065	T5	2.5	F	10	17.6282	5.03663	3.87784	White	144.2	35.8	57.2	73	117	Age_2	71.2	17.55	17.2168	46.8	-0.0802983	Normal
61065	T6	3	F	10	20.3132	5.80377	4.46848	White	144.2	35.8	57.2	73	131.4	Age_2	71.2	17.55	17.2168	46.8	-0.0802983	Normal
61065	T7	3.5	F	10	24.9607	7.13163	5.49084	White	144.2	35.8	57.2	73	135.4	Age_2	71.2	17.55	17.2168	46.8	-0.0802983	Normal
61065	T8	4	F	10	28.7328	8.20939	6.32063	White	144.2	35.8	57.2	73	149.2	Age_2	71.2	17.55	17.2168	46.8	-0.0802983	Normal
61080	T1	0.5	F	18	9.03034	2.5801	3.05165	White	171	75	77.75	89.6	64.6	Age_5	81.4	34.95	25.6489	84.7	1.02365	Normal
61080	T2	1	F	18	10.1076	2.88787	3.41568	White	171	75	77.75	89.6	87.8	Age_5	81.4	34.95	25.6489	84.7	1.02365	Normal
61080	T3	1.5	F	18	11.218	3.20514	3.79092	White	171	75	77.75	89.6	98.4	Age_5	81.4	34.95	25.6489	84.7	1.02365	Normal
61080	T4	2	F	18	12.2115	3.489	4.12667	White	171	75	77.75	89.6	105.8	Age_5	81.4	34.95	25.6489	84.7	1.02365	Normal
61080	T5	2.5	F	18	14.6007	4.17163	4.93406	White	171	75	77.75	89.6	114	Age_5	81.4	34.95	25.6489	84.7	1.02365	Normal
61080	T6	3	F	18	17.0633	4.87523	5.76626	White	171	75	77.75	89.6	118.6	Age_5	81.4	34.95	25.6489	84.7	1.02365	Normal
61080	T7	3.5	F	18	18.7664	5.36184	6.3418	White	171	75	77.75	89.6	122.4	Age_5	81.4	34.95	25.6489	84.7	1.02365	Normal
61080	T8	4	F	18	28.93	8.26571	9.77639	White	171	75	77.75	89.6	149.4	Age_5	81.4	34.95	25.6489	84.7	1.02365	Normal
61302	T1	0.5	M	8	16.3522	4.67205	2.84021	White	139.4	26.9	51.15	73.85	80.6	Age_1	65.55	12.45	13.8429	4.8	-1.66456	Under
61302	T2	1	M	8	17.4021	4.97203	3.02257	White	139.4	26.9	51.15	73.85	86.8	Age_1	65.55	12.45	13.8429	4.8	-1.66456	Under
61302	T3	1.5	M	8	19.2346	5.49559	3.34085	White	139.4	26.9	51.15	73.85	107.4	Age_1	65.55	12.45	13.8429	4.8	-1.66456	Under
61302	T4	2	M	8	24.0694	6.87697	4.18061	White	139.4	26.9	51.15	73.85	114.8	Age_1	65.55	12.45	13.8429	4.8	-1.66456	Under
61302	T5	2.5	M	8	27.031	7.72315	4.69501	White	139.4	26.9	51.15	73.85	125.2	Age_1	65.55	12.45	13.8429	4.8	-1.66456	Under
61302	T6	3	M	8	30.7355	8.78157	5.33844	White	139.4	26.9	51.15	73.85	126.4	Age_1	65.55	12.45	13.8429	4.8	-1.66456	Under
61302	T7	3.5	M	8	34.0589	9.73112	5.91569	White	139.4	26.9	51.15	73.85	139	Age_1	65.55	12.45	13.8429	4.8	-1.66456	Under
61302	T8	4	M	8	43.0331	12.2952	7.47441	White	139.4	26.9	51.15	73.85	150	Age_1	65.55	12.45	13.8429	4.8	-1.66456	Under
61302	T9	4.5	M	8	48.6676	13.905	8.45307	White	139.4	26.9	51.15	73.85	170.4	Age_1	65.55	12.45	13.8429	4.8	-1.66456	Under
61316	T1	0.5	M	16	10.6446	3.0413	2.51146	White	173.1	51.3	66.1	86.1	51.6	Age_4	87	5.2	17.1208	3.9	-1.76241	Under
61316	T2	1	M	16	11.5063	3.28753	2.71479	White	173.1	51.3	66.1	86.1	64.2	Age_4	87	5.2	17.1208	3.9	-1.76241	Under
61316	T3	1.5	M	16	13.5902	3.88291	3.20645	White	173.1	51.3	66.1	86.1	82.2	Age_4	87	5.2	17.1208	3.9	-1.76241	Under
61316	T4	2	M	16	15.1175	4.31928	3.5668	White	173.1	51.3	66.1	86.1	94	Age_4	87	5.2	17.1208	3.9	-1.76241	Under
61316	T5	2.5	M	16	16.8128	4.80365	3.96678	White	173.1	51.3	66.1	86.1	99	Age_4	87	5.2	17.1208	3.9	-1.76241	Under
61316	T6	3	M	16	18.9884	5.42525	4.48009	White	173.1	51.3	66.1	86.1	110.4	Age_4	87	5.2	17.1208	3.9	-1.76241	Under
61316	T7	3.5	M	16	23.1376	6.61074	5.45905	White	173.1	51.3	66.1	86.1	114	Age_4	87	5.2	17.1208	3.9	-1.76241	Under
61316	T8	4	M	16	27.9638	7.98964	6.59773	White	173.1	51.3	66.1	86.1	126.4	Age_4	87	5.2	17.1208	3.9	-1.76241	Under
61316	T9	4.5	M	16	40.3954	11.5415	9.53084	White	173.1	51.3	66.1	86.1	154.2	Age_4	87	5.2	17.1208	3.9	-1.76241	Under
61474	T1	0.5	F	12	12.5821	3.59488	2.77692	White	149.4	36	53.8	81.2	81	Age_3	68.2	14.1	16.1288	12.9	-1.13113	Normal
61474	T2	1	F	12	14.4217	4.12047	3.18292	White	149.4	36	53.8	81.2	91.6	Age_3	68.2	14.1	16.1288	12.9	-1.13113	Normal
61474	T3	1.5	F	12	15.5774	4.45068	3.43799	White	149.4	36	53.8	81.2	97.2	Age_3	68.2	14.1	16.1288	12.9	-1.13113	Normal
61474	T4	2	F	12	17.0172	4.86206	3.75577	White	149.4	36	53.8	81.2	107.2	Age_3	68.2	14.1	16.1288	12.9	-1.13113	Normal
61474	T5	2.5	F	12	19.5053	5.57293	4.30489	White	149.4	36	53.8	81.2	116.4	Age_3	68.2	14.1	16.1288	12.9	-1.13113	Normal
61474	T6	3	F	12	21.7068	6.20196	4.79079	White	149.4	36	53.8	81.2	122.8	Age_3	68.2	14.1	16.1288	12.9	-1.13113	Normal
61474	T7	3.5	F	12	28.2953	8.08436	6.24488	White	149.4	36	53.8	81.2	132.4	Age_3	68.2	14.1	16.1288	12.9	-1.13113	Normal
61474	T8	4	F	12	35.0724	10.0207	7.74062	White	149.4	36	53.8	81.2	142.2	Age_3	68.2	14.1	16.1288	12.9	-1.13113	Normal
61474	T9	4.5	F	12	46.4718	13.2776	10.2565	White	149.4	36	53.8	81.2	174	Age_3	68.2	14.1	16.1288	12.9	-1.13113	Normal
61532	T1	0.5	F	9	9.82892	2.80826	2.27807	Black or African American	140.4	45.2	73.45	75.55	88.4	Age_2	64.85	34.35	22.93	95.2	1.66456	Obese
61532	T4	2	F	9	14.9455	4.27015	3.46396	Black or African American	140.4	45.2	73.45	75.55	107.6	Age_2	64.85	34.35	22.93	95.2	1.66456	Obese
61532	T5	2.5	F	9	14.8252	4.23576	3.43606	Black or African American	140.4	45.2	73.45	75.55	115.8	Age_2	64.85	34.35	22.93	95.2	1.66456	Obese
61532	T6	3	F	9	17.9597	5.13135	4.16256	Black or African American	140.4	45.2	73.45	75.55	127.4	Age_2	64.85	34.35	22.93	95.2	1.66456	Obese
61532	T8	4	F	9	32.4803	9.28009	7.52803	Black or African American	140.4	45.2	73.45	75.55	171	Age_2	64.85	34.35	22.93	95.2	1.66456	Obese
61572	T1	0.5	F	13	6.84729	1.95637	1.98839	White	156.4	60.7	79.2	82.2	38.2	Age_3	74.2	33.25	24.8151	91.5	1.3722	Over
61572	T2	1	F	13	7.94994	2.27141	2.30859	White	156.4	60.7	79.2	82.2	58.2	Age_3	74.2	33.25	24.8151	91.5	1.3722	Over
61572	T3	1.5	F	13	9.78533	2.79581	2.84157	White	156.4	60.7	79.2	82.2	74.4	Age_3	74.2	33.25	24.8151	91.5	1.3722	Over
61572	T4	2	F	13	10.8069	3.08769	3.13822	White	156.4	60.7	79.2	82.2	90.6	Age_3	74.2	33.25	24.8151	91.5	1.3722	Over
61572	T5	2.5	F	13	14.7375	4.21072	4.27964	White	156.4	60.7	79.2	82.2	101.6	Age_3	74.2	33.25	24.8151	91.5	1.3722	Over
61572	T6	3	F	13	18.4855	5.28157	5.36801	White	156.4	60.7	79.2	82.2	109	Age_3	74.2	33.25	24.8151	91.5	1.3722	Over
61572	T7	3.5	F	13	23.5354	6.7244	6.83445	White	156.4	60.7	79.2	82.2	116.4	Age_3	74.2	33.25	24.8151	91.5	1.3722	Over
61572	T8	4	F	13	25.376	7.25029	7.36895	White	156.4	60.7	79.2	82.2	124	Age_3	74.2	33.25	24.8151	91.5	1.3722	Over
61572	T9	4.5	F	13	32.612	9.3177	9.4702	White	156.4	60.7	79.2	82.2	152.8	Age_3	74.2	33.25	24.8151	91.5	1.3722	Over
61632	T1	0.5	M	7	13.6515	3.90042	2.26611	Black or African American	122.5	24.4	52.4	62.8	59	Age_1	59.7	19.9	16.2599	67.1	0.442676	Normal
61632	T2	1	M	7	14.5694	4.1627	2.4185	Black or African American	122.5	24.4	52.4	62.8	73.8	Age_1	59.7	19.9	16.2599	67.1	0.442676	Normal
61632	T3	1.5	M	7	17.2073	4.91637	2.85638	Black or African American	122.5	24.4	52.4	62.8	83	Age_1	59.7	19.9	16.2599	67.1	0.442676	Normal
61632	T4	2	M	7	18.9785	5.42244	3.1504	Black or African American	122.5	24.4	52.4	62.8	80.6	Age_1	59.7	19.9	16.2599	67.1	0.442676	Normal
61632	T5	2.5	M	7	20.0634	5.73239	3.33048	Black or African American	122.5	24.4	52.4	62.8	115.8	Age_1	59.7	19.9	16.2599	67.1	0.442676	Normal
61632	T6	3	M	7	24.8103	7.08864	4.11845	Black or African American	122.5	24.4	52.4	62.8	125.8	Age_1	59.7	19.9	16.2599	67.1	0.442676	Normal
61632	T7	3.5	M	7	31.7327	9.0665	5.26757	Black or African American	122.5	24.4	52.4	62.8	145.8	Age_1	59.7	19.9	16.2599	67.1	0.442676	Normal
61642	T1	0.5	M	6	10.4733	2.99236	2.27642	White	132	48.4	84	73.1	70.8	Age_1	58.9	41.5	27.7778	99.8	2.87816	Obese
61642	T2	1	M	6	11.6668	3.33336	2.53584	White	132	48.4	84	73.1	92.8	Age_1	58.9	41.5	27.7778	99.8	2.87816	Obese
61642	T3	1.5	M	6	13.6907	3.91163	2.97576	White	132	48.4	84	73.1	99.2	Age_1	58.9	41.5	27.7778	99.8	2.87816	Obese
61642	T4	2	M	6	15.34	4.38286	3.33424	White	132	48.4	84	73.1	117.4	Age_1	58.9	41.5	27.7778	99.8	2.87816	Obese
61642	T5	2.5	M	6	18.5138	5.28967	4.02409	White	132	48.4	84	73.1	125.8	Age_1	58.9	41.5	27.7778	99.8	2.87816	Obese
61642	T6	3	M	6	21.9537	6.27249	4.77177	White	132	48.4	84	73.1	141.6	Age_1	58.9	41.5	27.7778	99.8	2.87816	Obese
61742	T2	1	M	6	9.4596	2.70274	2.06141	White	125	48.8	93.9	68.65	104.6	Age_1	56.35	41.85	31.232	99.9	3.09023	Obese
61742	T3	1.5	M	6	11.0518	3.15764	2.40837	White	125	48.8	93.9	68.65	113.6	Age_1	56.35	41.85	31.232	99.9	3.09023	Obese
61742	T4	2	M	6	12.6221	3.60632	2.75058	White	125	48.8	93.9	68.65	123	Age_1	56.35	41.85	31.232	99.9	3.09023	Obese
61990	T1	0.5	F	11	11.4287	3.26534	3.02431	White	153.7	50.1	68.7	81.8	38	Age_2	71.9	27.7	21.2075	82.8	0.946291	Normal
61990	T2	1	F	11	12.1123	3.46064	3.2052	White	153.7	50.1	68.7	81.8	64	Age_2	71.9	27.7	21.2075	82.8	0.946291	Normal
61990	T3	1.5	F	11	14.0635	4.01816	3.72156	White	153.7	50.1	68.7	81.8	81.8	Age_2	71.9	27.7	21.2075	82.8	0.946291	Normal
61990	T4	2	F	11	15.1438	4.3268	4.00743	White	153.7	50.1	68.7	81.8	95.4	Age_2	71.9	27.7	21.2075	82.8	0.946291	Normal
61990	T5	2.5	F	11	17.3774	4.96498	4.5985	White	153.7	50.1	68.7	81.8	107	Age_2	71.9	27.7	21.2075	82.8	0.946291	Normal
61990	T6	3	F	11	19.5705	5.59156	5.17883	White	153.7	50.1	68.7	81.8	120.2	Age_2	71.9	27.7	21.2075	82.8	0.946291	Normal
61990	T7	3.5	F	11	22.4415	6.41187	5.93859	White	153.7	50.1	68.7	81.8	127.8	Age_2	71.9	27.7	21.2075	82.8	0.946291	Normal
61990	T8	4	F	11	24.282	6.93772	6.42562	White	153.7	50.1	68.7	81.8	135.8	Age_2	71.9	27.7	21.2075	82.8	0.946291	Normal
61990	T9	4.5	F	11	31.3412	8.95461	8.29364	White	153.7	50.1	68.7	81.8	155	Age_2	71.9	27.7	21.2075	82.8	0.946291	Normal
62082	T1	0.5	F	12	8.57082	2.4488	2.32198	Black or African American	168.9	52.5	67.65	86.2	78.6	Age_3	82.7	21.35	18.4035	53.8	0.0953964	Normal
62082	T2	1	F	12	10.2745	2.93558	2.78354	Black or African American	168.9	52.5	67.65	86.2	88.4	Age_3	82.7	21.35	18.4035	53.8	0.0953964	Normal
62082	T3	1.5	F	12	11.6535	3.32958	3.15714	Black or African American	168.9	52.5	67.65	86.2	92.2	Age_3	82.7	21.35	18.4035	53.8	0.0953964	Normal
62082	T4	2	F	12	13.7074	3.9164	3.71357	Black or African American	168.9	52.5	67.65	86.2	102.4	Age_3	82.7	21.35	18.4035	53.8	0.0953964	Normal
62082	T5	2.5	F	12	16.3966	4.68475	4.44213	Black or African American	168.9	52.5	67.65	86.2	107.2	Age_3	82.7	21.35	18.4035	53.8	0.0953964	Normal
62082	T6	3	F	12	19.0829	5.45227	5.1699	Black or African American	168.9	52.5	67.65	86.2	113.2	Age_3	82.7	21.35	18.4035	53.8	0.0953964	Normal
62082	T7	3.5	F	12	22.8046	6.5156	6.17816	Black or African American	168.9	52.5	67.65	86.2	120.4	Age_3	82.7	21.35	18.4035	53.8	0.0953964	Normal
62082	T8	4	F	12	28.5998	8.17136	7.74817	Black or African American	168.9	52.5	67.65	86.2	127.6	Age_3	82.7	21.35	18.4035	53.8	0.0953964	Normal
62161	T1	0.5	F	14	4.85443	1.38698	1.72268	Black or African American	162.4	100.3	108.25	86.75	52	Age_3	75.65	46.6	38.0302	99.3	2.45726	Obese
62161	T2	1	F	14	6.20276	1.77222	2.20116	Black or African American	162.4	100.3	108.25	86.75	69.4	Age_3	75.65	46.6	38.0302	99.3	2.45726	Obese
62161	T3	1.5	F	14	7.26253	2.07501	2.57723	Black or African American	162.4	100.3	108.25	86.75	86.2	Age_3	75.65	46.6	38.0302	99.3	2.45726	Obese
62161	T4	2	F	14	8.84704	2.52773	3.13952	Black or African American	162.4	100.3	108.25	86.75	97.6	Age_3	75.65	46.6	38.0302	99.3	2.45726	Obese
62161	T5	2.5	F	14	10.6184	3.03381	3.7681	Black or African American	162.4	100.3	108.25	86.75	105	Age_3	75.65	46.6	38.0302	99.3	2.45726	Obese
62161	T6	3	F	14	12.0598	3.44566	4.27963	Black or African American	162.4	100.3	108.25	86.75	114	Age_3	75.65	46.6	38.0302	99.3	2.45726	Obese
62173	T1	0.5	M	9	9.56043	2.73155	1.87687	Black or African American	141.6	36.1	61.25	73.35	84	Age_2	68.25	18.8	18.0045	79	0.806421	Normal
62173	T2	1	M	9	11.2181	3.20516	2.20229	Black or African American	141.6	36.1	61.25	73.35	98.6	Age_2	68.25	18.8	18.0045	79	0.806421	Normal
62173	T3	1.5	M	9	14.7499	4.21426	2.89564	Black or African American	141.6	36.1	61.25	73.35	103.4	Age_2	68.25	18.8	18.0045	79	0.806421	Normal
62173	T4	2	M	9	15.3666	4.39047	3.01672	Black or African American	141.6	36.1	61.25	73.35	112.4	Age_2	68.25	18.8	18.0045	79	0.806421	Normal
62173	T5	2.5	M	9	17.1591	4.90261	3.36861	Black or African American	141.6	36.1	61.25	73.35	118	Age_2	68.25	18.8	18.0045	79	0.806421	Normal
62173	T6	3	M	9	21.504	6.144	4.22158	Black or African American	141.6	36.1	61.25	73.35	123.6	Age_2	68.25	18.8	18.0045	79	0.806421	Normal
62173	T7	3.5	M	9	31.4004	8.97153	6.1644	Black or African American	141.6	36.1	61.25	73.35	161.4	Age_2	68.25	18.8	18.0045	79	0.806421	Normal
62190	T1	0.5	F	9	8.25576	2.35879	2.28286	Black or African American	159.1	84.9	98.15	86.55	88.6	Age_2	72.55	47.85	33.5403	99.6	2.65207	Obese
62190	T2	1	F	9	10.1255	2.89301	2.79988	Black or African American	159.1	84.9	98.15	86.55	97.4	Age_2	72.55	47.85	33.5403	99.6	2.65207	Obese
62190	T3	1.5	F	9	11.2521	3.21488	3.11139	Black or African American	159.1	84.9	98.15	86.55	116	Age_2	72.55	47.85	33.5403	99.6	2.65207	Obese
62190	T4	2	F	9	11.9869	3.42483	3.31458	Black or African American	159.1	84.9	98.15	86.55	87.8	Age_2	72.55	47.85	33.5403	99.6	2.65207	Obese
62273	T1	0.5	F	7	12.2434	3.4981	2.70012	Black or African American	131.7	39.4	71.3	72.55	120.6	Age_1	59.15	35.65	22.7156	98.4	2.14441	Obese
62273	T2	1	F	7	11.5158	3.29023	2.53967	Black or African American	131.7	39.4	71.3	72.55	115.2	Age_1	59.15	35.65	22.7156	98.4	2.14441	Obese
62273	T3	1.5	F	7	12.8054	3.6587	2.82408	Black or African American	131.7	39.4	71.3	72.55	114	Age_1	59.15	35.65	22.7156	98.4	2.14441	Obese
62273	T4	2	F	7	14.5069	4.14484	3.19933	Black or African American	131.7	39.4	71.3	72.55	115.4	Age_1	59.15	35.65	22.7156	98.4	2.14441	Obese
62273	T5	2.5	F	7	18.3788	5.2511	4.05323	Black or African American	131.7	39.4	71.3	72.55	122.4	Age_1	59.15	35.65	22.7156	98.4	2.14441	Obese
62282	T1	0.5	M	10	11.9042	3.40119	2.44836	Black or African American	159.2	38	57.2	75.7	95.8	Age_2	83.5	11.1	14.9933	10.9	-1.23186	Normal
62282	T2	1	M	10	13.4482	3.84233	2.76592	Black or African American	159.2	38	57.2	75.7	108.8	Age_2	83.5	11.1	14.9933	10.9	-1.23186	Normal
62282	T4	2	M	10	17.147	4.89915	3.52668	Black or African American	159.2	38	57.2	75.7	110.6	Age_2	83.5	11.1	14.9933	10.9	-1.23186	Normal
62282	T5	2.5	M	10	18.2928	5.2265	3.76232	Black or African American	159.2	38	57.2	75.7	118.6	Age_2	83.5	11.1	14.9933	10.9	-1.23186	Normal
62282	T6	3	M	10	21.5109	6.14598	4.42422	Black or African American	159.2	38	57.2	75.7	117.8	Age_2	83.5	11.1	14.9933	10.9	-1.23186	Normal
62282	T7	3.5	M	10	25.6835	7.33815	5.2824	Black or African American	159.2	38	57.2	75.7	123.2	Age_2	83.5	11.1	14.9933	10.9	-1.23186	Normal
62290	T1	0.5	F	6	12.8097	3.65991	2.34708	Black or African American	131.4	25.6	51.25	67.55	70.6	Age_1	63.85	16.45	14.8269	35.8	-0.36381	Normal
62290	T2	1	F	6	13.1198	3.7485	2.4039	Black or African American	131.4	25.6	51.25	67.55	80.2	Age_1	63.85	16.45	14.8269	35.8	-0.36381	Normal
62382	T2	1	M	6	14.5834	4.16667	2.70495	Black or African American	138.8	31.3	57.45	68.95	101.4	Age_1	69.85	19.2	16.2467	69.4	0.507221	Normal
62444	T1	0.5	M	19	8.33658	2.38188	2.35409	White	179.5	66.3	75.1	95.7	52.2	Age_5	83.8	12.2	20.5771	21	-0.806421	Normal
62444	T3	1.5	M	19	10.9384	3.12526	3.0888	White	179.5	66.3	75.1	95.7	89	Age_5	83.8	12.2	20.5771	21	-0.806421	Normal
62444	T4	2	M	19	11.5721	3.3063	3.26773	White	179.5	66.3	75.1	95.7	99.4	Age_5	83.8	12.2	20.5771	21	-0.806421	Normal
62444	T5	2.5	M	19	12.9299	3.69426	3.65117	White	179.5	66.3	75.1	95.7	108.6	Age_5	83.8	12.2	20.5771	21	-0.806421	Normal
62444	T6	3	M	19	14.9436	4.26959	4.21978	White	179.5	66.3	75.1	95.7	116.6	Age_5	83.8	12.2	20.5771	21	-0.806421	Normal
62444	T7	3.5	M	19	17.815	5.09	5.03063	White	179.5	66.3	75.1	95.7	124	Age_5	83.8	12.2	20.5771	21	-0.806421	Normal
62444	T8	4	M	19	21.3983	6.11379	6.04247	White	179.5	66.3	75.1	95.7	130.2	Age_5	83.8	12.2	20.5771	21	-0.806421	Normal
62444	T9	4.5	M	19	30.0678	8.59079	8.49058	White	179.5	66.3	75.1	95.7	152.4	Age_5	83.8	12.2	20.5771	21	-0.806421	Normal
62592	T1	0.5	M	12	8.34306	2.38373	2.01827	Black or African American	163.6	54.5	69.85	82.15	71.8	Age_3	81.45	19.05	20.3624	74.8	0.668209	Normal
62592	T2	1	M	12	9.50814	2.71661	2.30012	Black or African American	163.6	54.5	69.85	82.15	89.8	Age_3	81.45	19.05	20.3624	74.8	0.668209	Normal
62592	T3	1.5	M	12	11.0877	3.16792	2.68224	Black or African American	163.6	54.5	69.85	82.15	101.6	Age_3	81.45	19.05	20.3624	74.8	0.668209	Normal
62592	T4	2	M	12	13.0696	3.73418	3.16169	Black or African American	163.6	54.5	69.85	82.15	109.4	Age_3	81.45	19.05	20.3624	74.8	0.668209	Normal
62592	T5	2.5	M	12	15.7413	4.49751	3.80798	Black or African American	163.6	54.5	69.85	82.15	114.2	Age_3	81.45	19.05	20.3624	74.8	0.668209	Normal
62592	T6	3	M	12	18.1811	5.1946	4.3982	Black or African American	163.6	54.5	69.85	82.15	116.2	Age_3	81.45	19.05	20.3624	74.8	0.668209	Normal
62592	T7	3.5	M	12	21.4262	6.12179	5.18324	Black or African American	163.6	54.5	69.85	82.15	123.2	Age_3	81.45	19.05	20.3624	74.8	0.668209	Normal
62592	T8	4	M	12	27.0955	7.74159	6.5547	Black or African American	163.6	54.5	69.85	82.15	130.6	Age_3	81.45	19.05	20.3624	74.8	0.668209	Normal
62592	T9	4.5	M	12	35.8943	10.2555	8.68322	Black or African American	163.6	54.5	69.85	82.15	161.6	Age_3	81.45	19.05	20.3624	74.8	0.668209	Normal
62595	T1	0.5	F	17	10.8336	3.09531	3.06994	White	165.2	57.6	65.55	86.95	45.4	Age_4	78.25	22.35	21.1058	48.9	-0.0275764	Normal
62595	T2	1	F	17	12.5199	3.57712	3.54779	White	165.2	57.6	65.55	86.95	61.4	Age_4	78.25	22.35	21.1058	48.9	-0.0275764	Normal
62595	T3	1.5	F	17	13.5282	3.86521	3.83352	White	165.2	57.6	65.55	86.95	74.2	Age_4	78.25	22.35	21.1058	48.9	-0.0275764	Normal
62595	T4	2	F	17	15.7274	4.49356	4.45672	White	165.2	57.6	65.55	86.95	102.6	Age_4	78.25	22.35	21.1058	48.9	-0.0275764	Normal
62595	T5	2.5	F	17	15.9705	4.56301	4.5256	White	165.2	57.6	65.55	86.95	124.2	Age_4	78.25	22.35	21.1058	48.9	-0.0275764	Normal
62595	T6	3	F	17	18.072	5.16342	5.12109	White	165.2	57.6	65.55	86.95	122.4	Age_4	78.25	22.35	21.1058	48.9	-0.0275764	Normal
62595	T7	3.5	F	17	24.742	7.06914	7.01118	White	165.2	57.6	65.55	86.95	127.2	Age_4	78.25	22.35	21.1058	48.9	-0.0275764	Normal
62595	T8	4	F	17	32.33	9.23714	9.16141	White	165.2	57.6	65.55	86.95	136.4	Age_4	78.25	22.35	21.1058	48.9	-0.0275764	Normal
62595	T9	4.5	F	17	39.0595	11.1598	11.0684	White	165.2	57.6	65.55	86.95	161.2	Age_4	78.25	22.35	21.1058	48.9	-0.0275764	Normal
62703	T1	0.5	M	17	9.11632	2.60466	2.48699	Black or African American	172.1	75.6	82.35	86.15	80	Age_4	85.95	24.3	25.5247	87.5	1.15035	Over
62703	T2	1	M	17	9.75675	2.78764	2.6617	Black or African American	172.1	75.6	82.35	86.15	80.2	Age_4	85.95	24.3	25.5247	87.5	1.15035	Over
62703	T3	1.5	M	17	11.062	3.16057	3.01778	Black or African American	172.1	75.6	82.35	86.15	82.4	Age_4	85.95	24.3	25.5247	87.5	1.15035	Over
62703	T4	2	M	17	12.2511	3.5003	3.34217	Black or African American	172.1	75.6	82.35	86.15	90.4	Age_4	85.95	24.3	25.5247	87.5	1.15035	Over
62703	T6	3	M	17	15.5294	4.43697	4.23651	Black or African American	172.1	75.6	82.35	86.15	108	Age_4	85.95	24.3	25.5247	87.5	1.15035	Over
62703	T7	3.5	M	17	18.1353	5.18151	4.94742	Black or African American	172.1	75.6	82.35	86.15	116.8	Age_4	85.95	24.3	25.5247	87.5	1.15035	Over
62703	T8	4	M	17	20.3123	5.80352	5.54133	Black or African American	172.1	75.6	82.35	86.15	126.6	Age_4	85.95	24.3	25.5247	87.5	1.15035	Over
62890	T2	1	M	9	8.10545	2.31584	1.84588	Black or African American	139.8	56.6	87.3	73.55	117.8	Age_2	66.25	43.15	28.9602	99.3	2.45726	Obese
62890	T3	1.5	M	9	10.1736	2.90674	2.31687	Black or African American	139.8	56.6	87.3	73.55	125.6	Age_2	66.25	43.15	28.9602	99.3	2.45726	Obese
62890	T4	2	M	9	13.8229	3.9494	3.14794	Black or African American	139.8	56.6	87.3	73.55	139.4	Age_2	66.25	43.15	28.9602	99.3	2.45726	Obese
62890	T5	2.5	M	9	15.9825	4.56644	3.63976	Black or African American	139.8	56.6	87.3	73.55	141.2	Age_2	66.25	43.15	28.9602	99.3	2.45726	Obese
62890	T6	3	M	9	19.3663	5.53324	4.41036	Black or African American	139.8	56.6	87.3	73.55	146.2	Age_2	66.25	43.15	28.9602	99.3	2.45726	Obese
62990	T2	1	M	12	8.48734	2.42495	2.09615	Black or African American	154.9	57.4	72.2	76.95	73.6	Age_3	77.95	23.35	23.9226	93.1	1.48328	Over
62990	T3	1.5	M	12	10.5084	3.0024	2.5953	Black or African American	154.9	57.4	72.2	76.95	83.8	Age_3	77.95	23.35	23.9226	93.1	1.48328	Over
62990	T4	2	M	12	13.6207	3.89163	3.36396	Black or African American	154.9	57.4	72.2	76.95	98	Age_3	77.95	23.35	23.9226	93.1	1.48328	Over
62990	T5	2.5	M	12	16.145	4.61286	3.98739	Black or African American	154.9	57.4	72.2	76.95	108.4	Age_3	77.95	23.35	23.9226	93.1	1.48328	Over
62990	T6	3	M	12	19.734	5.6383	4.87379	Black or African American	154.9	57.4	72.2	76.95	118.4	Age_3	77.95	23.35	23.9226	93.1	1.48328	Over
62990	T7	3.5	M	12	22.947	6.55628	5.6673	Black or African American	154.9	57.4	72.2	76.95	127.8	Age_3	77.95	23.35	23.9226	93.1	1.48328	Over
62990	T8	4	M	12	27.9254	7.97869	6.89684	Black or African American	154.9	57.4	72.2	76.95	137.2	Age_3	77.95	23.35	23.9226	93.1	1.48328	Over
63093	T1	0.5	F	20	7.35738	2.10211	2.36887	Black or African American	165	64.5	72.2	86.9	48.8	Age_5	78.1	26.4	23.6915	69.7	0.515792	Normal
63093	T2	1	F	20	7.99601	2.28457	2.57449	Black or African American	165	64.5	72.2	86.9	60.6	Age_5	78.1	26.4	23.6915	69.7	0.515792	Normal
63093	T3	1.5	F	20	9.21367	2.63248	2.96654	Black or African American	165	64.5	72.2	86.9	70.6	Age_5	78.1	26.4	23.6915	69.7	0.515792	Normal
63093	T4	2	F	20	11.5117	3.28906	3.70645	Black or African American	165	64.5	72.2	86.9	86	Age_5	78.1	26.4	23.6915	69.7	0.515792	Normal
63093	T5	2.5	F	20	12.3273	3.52209	3.96905	Black or African American	165	64.5	72.2	86.9	95.4	Age_5	78.1	26.4	23.6915	69.7	0.515792	Normal
63093	T6	3	F	20	15.7026	4.48645	5.05579	Black or African American	165	64.5	72.2	86.9	109.2	Age_5	78.1	26.4	23.6915	69.7	0.515792	Normal
63093	T7	3.5	F	20	18.1296	5.17989	5.83723	Black or African American	165	64.5	72.2	86.9	120	Age_5	78.1	26.4	23.6915	69.7	0.515792	Normal
63093	T8	4	F	20	19.0509	5.44311	6.13386	Black or African American	165	64.5	72.2	86.9	130.4	Age_5	78.1	26.4	23.6915	69.7	0.515792	Normal
63093	T9	4.5	F	20	26.2044	7.48697	8.43708	Black or African American	165	64.5	72.2	86.9	150.6	Age_5	78.1	26.4	23.6915	69.7	0.515792	Normal
63231	T1	0.5	F	8	11.1562	3.18749	2.20968	White	134	30.3	58.7	72.35	78.2	Age_1	61.65	20.6	16.8746	63.3	0.339809	Normal
63231	T2	1	F	8	11.7926	3.36931	2.33572	White	134	30.3	58.7	72.35	88.2	Age_1	61.65	20.6	16.8746	63.3	0.339809	Normal
63231	T3	1.5	F	8	12.7962	3.65606	2.53451	White	134	30.3	58.7	72.35	89	Age_1	61.65	20.6	16.8746	63.3	0.339809	Normal
63231	T4	2	F	8	14.052	4.01487	2.78325	White	134	30.3	58.7	72.35	99	Age_1	61.65	20.6	16.8746	63.3	0.339809	Normal
63231	T5	2.5	F	8	16.4218	4.69193	3.25261	White	134	30.3	58.7	72.35	109.6	Age_1	61.65	20.6	16.8746	63.3	0.339809	Normal
63231	T6	3	F	8	18.621	5.32029	3.68821	White	134	30.3	58.7	72.35	119.4	Age_1	61.65	20.6	16.8746	63.3	0.339809	Normal
63231	T7	3.5	F	8	23.189	6.62543	4.59298	White	134	30.3	58.7	72.35	134	Age_1	61.65	20.6	16.8746	63.3	0.339809	Normal
63661	T3	1.5	F	16	12.7074	3.63069	3.58607	White	168.5	57.1	67.4	89.9	92.4	Age_4	78.6	24.35	20.1111	44	-0.150969	Normal
63661	T4	2	F	16	14.0418	4.01193	3.96262	White	168.5	57.1	67.4	89.9	102.6	Age_4	78.6	24.35	20.1111	44	-0.150969	Normal
63661	T5	2.5	F	16	14.5942	4.16976	4.11851	White	168.5	57.1	67.4	89.9	113.2	Age_4	78.6	24.35	20.1111	44	-0.150969	Normal
63661	T6	3	F	16	17.0428	4.86937	4.80951	White	168.5	57.1	67.4	89.9	119.4	Age_4	78.6	24.35	20.1111	44	-0.150969	Normal
63661	T7	3.5	F	16	22.0341	6.29545	6.21807	White	168.5	57.1	67.4	89.9	129.4	Age_4	78.6	24.35	20.1111	44	-0.150969	Normal
63661	T8	4	F	16	26.0912	7.45463	7.363	White	168.5	57.1	67.4	89.9	138.6	Age_4	78.6	24.35	20.1111	44	-0.150969	Normal
63661	T9	4.5	F	16	35.1603	10.0458	9.92231	White	168.5	57.1	67.4	89.9	162.6	Age_4	78.6	24.35	20.1111	44	-0.150969	Normal
63901	T1	0.5	F	20	6.3775	1.82214	1.8569	Black or African American	164.2	49.1	67.85	83.5	55.4	Age_5	80.7	17.8	18.2111	7.7	-1.42554	Normal
63901	T3	1.5	F	20	8.01465	2.2899	2.33357	Black or African American	164.2	49.1	67.85	83.5	84	Age_5	80.7	17.8	18.2111	7.7	-1.42554	Normal
63901	T4	2	F	20	9.30942	2.65983	2.71056	Black or African American	164.2	49.1	67.85	83.5	95.6	Age_5	80.7	17.8	18.2111	7.7	-1.42554	Normal
63901	T5	2.5	F	20	10.8844	3.10984	3.16915	Black or African American	164.2	49.1	67.85	83.5	106.6	Age_5	80.7	17.8	18.2111	7.7	-1.42554	Normal
63901	T6	3	F	20	12.458	3.55944	3.62733	Black or African American	164.2	49.1	67.85	83.5	117	Age_5	80.7	17.8	18.2111	7.7	-1.42554	Normal
63901	T7	3.5	F	20	15.3967	4.39906	4.48296	Black or African American	164.2	49.1	67.85	83.5	127.4	Age_5	80.7	17.8	18.2111	7.7	-1.42554	Normal
63901	T8	4	F	20	18.239	5.21113	5.31051	Black or African American	164.2	49.1	67.85	83.5	132.2	Age_5	80.7	17.8	18.2111	7.7	-1.42554	Normal
64270	T1	0.5	M	14	5.64578	1.61308	1.67999	White	167.8	101.1	106.5	71.1	43.4	Age_3	96.7	44.9	35.906	99.4	2.51214	Obese
64270	T2	1	M	14	6.69664	1.91333	1.99269	White	167.8	101.1	106.5	71.1	67.8	Age_3	96.7	44.9	35.906	99.4	2.51214	Obese
64270	T3	1.5	M	14	8.07622	2.30749	2.4032	White	167.8	101.1	106.5	71.1	84.6	Age_3	96.7	44.9	35.906	99.4	2.51214	Obese
64270	T4	2	M	14	10.1021	2.88632	3.00604	White	167.8	101.1	106.5	71.1	99.6	Age_3	96.7	44.9	35.906	99.4	2.51214	Obese
64270	T5	2.5	M	14	12.2124	3.48926	3.63399	White	167.8	101.1	106.5	71.1	108.2	Age_3	96.7	44.9	35.906	99.4	2.51214	Obese
64270	T6	3	M	14	14.4717	4.13478	4.30628	White	167.8	101.1	106.5	71.1	115.4	Age_3	96.7	44.9	35.906	99.4	2.51214	Obese
64270	T7	3.5	M	14	18.2043	5.20123	5.41697	White	167.8	101.1	106.5	71.1	123.6	Age_3	96.7	44.9	35.906	99.4	2.51214	Obese
64270	T8	4	M	14	20.2852	5.79578	6.03618	White	167.8	101.1	106.5	71.1	133.2	Age_3	96.7	44.9	35.906	99.4	2.51214	Obese
64270	T9	4.5	M	14	28.8398	8.23993	8.58171	White	167.8	101.1	106.5	71.1	163.6	Age_3	96.7	44.9	35.906	99.4	2.51214	Obese
64373	T1	0.5	M	7	17.2861	4.9389	3.08064	White	126.8	28.5	60.45	66.75	98.8	Age_1	60.05	21.65	17.7258	83.4	0.970093	Normal
64373	T2	1	M	7	17.9351	5.12432	3.1963	White	126.8	28.5	60.45	66.75	100.4	Age_1	60.05	21.65	17.7258	83.4	0.970093	Normal
64373	T3	1.5	M	7	18.5289	5.29397	3.30212	White	126.8	28.5	60.45	66.75	94.2	Age_1	60.05	21.65	17.7258	83.4	0.970093	Normal
64373	T4	2	M	7	23.2692	6.64835	4.14692	White	126.8	28.5	60.45	66.75	106.8	Age_1	60.05	21.65	17.7258	83.4	0.970093	Normal
64373	T5	2.5	M	7	26.2427	7.4979	4.67682	White	126.8	28.5	60.45	66.75	115.6	Age_1	60.05	21.65	17.7258	83.4	0.970093	Normal
64602	T3	1.5	F	10	12.7707	3.64878	2.9654	White	145.4	39.3	58.15	77.1	101	Age_2	68.3	23.6	18.5893	71.6	0.570999	Normal
64602	T6	3	F	10	18.6103	5.31722	4.32135	White	145.4	39.3	58.15	77.1	127.2	Age_2	68.3	23.6	18.5893	71.6	0.570999	Normal
64602	T7	3.5	F	10	21.9992	6.28549	5.10827	White	145.4	39.3	58.15	77.1	134.2	Age_2	68.3	23.6	18.5893	71.6	0.570999	Normal
64670	T1	0.5	M	17	7.66643	2.19041	1.89341	White	176.8	57.4	69.25	94.25	49.8	Age_4	82.55	5.2	18.3632	9.8	-1.29303	Normal
64670	T2	1	M	17	9.61677	2.74765	2.37509	White	176.8	57.4	69.25	94.25	57.4	Age_4	82.55	5.2	18.3632	9.8	-1.29303	Normal
64670	T3	1.5	M	17	11.3616	3.24618	2.80603	White	176.8	57.4	69.25	94.25	74	Age_4	82.55	5.2	18.3632	9.8	-1.29303	Normal
64670	T4	2	M	17	13.3406	3.81161	3.29479	White	176.8	57.4	69.25	94.25	86	Age_4	82.55	5.2	18.3632	9.8	-1.29303	Normal
64670	T5	2.5	M	17	15.9164	4.54755	3.93094	White	176.8	57.4	69.25	94.25	95.8	Age_4	82.55	5.2	18.3632	9.8	-1.29303	Normal
64670	T6	3	M	17	18.6499	5.32854	4.60603	White	176.8	57.4	69.25	94.25	104.2	Age_4	82.55	5.2	18.3632	9.8	-1.29303	Normal
64670	T7	3.5	M	17	21.8268	6.23622	5.39064	White	176.8	57.4	69.25	94.25	114.2	Age_4	82.55	5.2	18.3632	9.8	-1.29303	Normal
64670	T8	4	M	17	27.6971	7.91346	6.84046	White	176.8	57.4	69.25	94.25	129.4	Age_4	82.55	5.2	18.3632	9.8	-1.29303	Normal
64670	T9	4.5	M	17	33.1876	9.48218	8.19648	White	176.8	57.4	69.25	94.25	149.4	Age_4	82.55	5.2	18.3632	9.8	-1.29303	Normal
64854	T1	0.5	F	19	5.4779	1.56511	1.85041	Black or African American	169	74.9	84.05	84.75	42.2	Age_5	84.25	36.95	26.2246	84.1	0.998576	Normal
64854	T2	1	F	19	6.20513	1.7729	2.09607	Black or African American	169	74.9	84.05	84.75	62.8	Age_5	84.25	36.95	26.2246	84.1	0.998576	Normal
64854	T3	1.5	F	19	7.30194	2.08627	2.46656	Black or African American	169	74.9	84.05	84.75	80.2	Age_5	84.25	36.95	26.2246	84.1	0.998576	Normal
64854	T4	2	F	19	8.91258	2.54645	3.01063	Black or African American	169	74.9	84.05	84.75	95.2	Age_5	84.25	36.95	26.2246	84.1	0.998576	Normal
64854	T5	2.5	F	19	10.266	2.93315	3.46782	Black or African American	169	74.9	84.05	84.75	106.4	Age_5	84.25	36.95	26.2246	84.1	0.998576	Normal
64854	T6	3	F	19	11.8876	3.39645	4.01557	Black or African American	169	74.9	84.05	84.75	115.4	Age_5	84.25	36.95	26.2246	84.1	0.998576	Normal
64854	T8	4	F	19	19.4114	5.54613	6.5571	Black or African American	169	74.9	84.05	84.75	130.4	Age_5	84.25	36.95	26.2246	84.1	0.998576	Normal
64854	T9	4.5	F	19	24.5941	7.02688	8.30777	Black or African American	169	74.9	84.05	84.75	153.4	Age_5	84.25	36.95	26.2246	84.1	0.998576	Normal
64914	T1	0.5	F	18	7.28989	2.08283	2.31435	White	162.5	61.9	81.05	86.55	46	Age_5	75.95	26.2	23.4414	71.1	0.556308	Normal
64914	T4	2	F	18	9.71262	2.77503	3.0835	White	162.5	61.9	81.05	86.55	90.4	Age_5	75.95	26.2	23.4414	71.1	0.556308	Normal
64914	T5	2.5	F	18	11.186	3.19599	3.55125	White	162.5	61.9	81.05	86.55	103.8	Age_5	75.95	26.2	23.4414	71.1	0.556308	Normal
64914	T6	3	F	18	13.4734	3.84955	4.27746	White	162.5	61.9	81.05	86.55	114.6	Age_5	75.95	26.2	23.4414	71.1	0.556308	Normal
64914	T7	3.5	F	18	18.436	5.26744	5.85295	White	162.5	61.9	81.05	86.55	122.8	Age_5	75.95	26.2	23.4414	71.1	0.556308	Normal
64914	T8	4	F	18	22.2016	6.34331	7.04841	White	162.5	61.9	81.05	86.55	129.6	Age_5	75.95	26.2	23.4414	71.1	0.556308	Normal
64914	T9	4.5	F	18	25.9164	7.40469	8.22777	White	162.5	61.9	81.05	86.55	137	Age_5	75.95	26.2	23.4414	71.1	0.556308	Normal
64914	T10	5	F	18	30.2436	8.64102	9.60153	White	162.5	61.9	81.05	86.55	138.6	Age_5	75.95	26.2	23.4414	71.1	0.556308	Normal
65232	T1	0.5	F	15	6.00011	1.71432	2.0274	White	168.6	87.4	100.1	89.6	54.4	Age_4	79	39.1	30.7465	97	1.88079	Obese
65232	T2	1	F	15	7.47487	2.13568	2.52571	White	168.6	87.4	100.1	89.6	70.2	Age_4	79	39.1	30.7465	97	1.88079	Obese
65232	T3	1.5	F	15	7.90164	2.25761	2.66991	White	168.6	87.4	100.1	89.6	83	Age_4	79	39.1	30.7465	97	1.88079	Obese
65232	T4	2	F	15	8.92758	2.55074	3.01657	White	168.6	87.4	100.1	89.6	97	Age_4	79	39.1	30.7465	97	1.88079	Obese
65232	T5	2.5	F	15	10.4594	2.9884	3.53416	White	168.6	87.4	100.1	89.6	106.6	Age_4	79	39.1	30.7465	97	1.88079	Obese
65232	T6	3	F	15	14.0552	4.01576	4.74915	White	168.6	87.4	100.1	89.6	116	Age_4	79	39.1	30.7465	97	1.88079	Obese
65232	T7	3.5	F	15	15.5845	4.45271	5.2659	White	168.6	87.4	100.1	89.6	124.2	Age_4	79	39.1	30.7465	97	1.88079	Obese
65232	T8	4	F	15	18.8921	5.39773	6.38351	White	168.6	87.4	100.1	89.6	134.2	Age_4	79	39.1	30.7465	97	1.88079	Obese
65232	T9	4.5	F	15	24.7638	7.07537	8.36752	White	168.6	87.4	100.1	89.6	168.6	Age_4	79	39.1	30.7465	97	1.88079	Obese
65471	T1	0.5	F	18	6.28383	1.79538	2.27986	Black or African American	155.5	96.8	112.85	82.65	64.6	Age_5	72.85	49	40.0327	98.8	2.25713	Obese
65471	T2	1	F	18	7.10345	2.02956	2.57724	Black or African American	155.5	96.8	112.85	82.65	81.2	Age_5	72.85	49	40.0327	98.8	2.25713	Obese
65471	T3	1.5	F	18	8.91088	2.54597	3.23299	Black or African American	155.5	96.8	112.85	82.65	94.6	Age_5	72.85	49	40.0327	98.8	2.25713	Obese
65471	T4	2	F	18	10.3852	2.96721	3.76791	Black or African American	155.5	96.8	112.85	82.65	105.4	Age_5	72.85	49	40.0327	98.8	2.25713	Obese
65471	T5	2.5	F	18	11.8763	3.39323	4.30889	Black or African American	155.5	96.8	112.85	82.65	112.4	Age_5	72.85	49	40.0327	98.8	2.25713	Obese
65502	T1	0.5	M	11	14.0728	4.0208	3.12942	White	144.2	44.8	79.85	78.9	65.8	Age_2	65.3	25.4	21.545	90.9	1.33462	Over
65502	T2	1	M	11	15.8441	4.5269	3.52332	White	144.2	44.8	79.85	78.9	82.6	Age_2	65.3	25.4	21.545	90.9	1.33462	Over
65502	T3	1.5	M	11	18.0488	5.15679	4.01356	White	144.2	44.8	79.85	78.9	97.2	Age_2	65.3	25.4	21.545	90.9	1.33462	Over
65502	T4	2	M	11	20.0419	5.72626	4.45679	White	144.2	44.8	79.85	78.9	109.2	Age_2	65.3	25.4	21.545	90.9	1.33462	Over
65502	T5	2.5	M	11	24.3493	6.95695	5.41464	White	144.2	44.8	79.85	78.9	121	Age_2	65.3	25.4	21.545	90.9	1.33462	Over
65502	T6	3	M	11	26.961	7.70313	5.9954	White	144.2	44.8	79.85	78.9	139.2	Age_2	65.3	25.4	21.545	90.9	1.33462	Over
65502	T7	3.5	M	11	36.5588	10.4454	8.12971	White	144.2	44.8	79.85	78.9	156.4	Age_2	65.3	25.4	21.545	90.9	1.33462	Over
65564	T1	0.5	M	8	13.122	3.74913	2.21578	White	137.8	25.3	51.55	72.85	49.6	Age_1	64.95	12.1	13.3236	1	-2.32635	Under
65564	T2	1	M	8	17.0225	4.86356	2.87442	White	137.8	25.3	51.55	72.85	66.4	Age_1	64.95	12.1	13.3236	1	-2.32635	Under
65564	T3	1.5	M	8	19.7047	5.62991	3.32734	White	137.8	25.3	51.55	72.85	88	Age_1	64.95	12.1	13.3236	1	-2.32635	Under
65564	T4	2	M	8	19.5981	5.59946	3.30934	White	137.8	25.3	51.55	72.85	106.4	Age_1	64.95	12.1	13.3236	1	-2.32635	Under
65564	T5	2.5	M	8	22.6236	6.46388	3.82022	White	137.8	25.3	51.55	72.85	115.8	Age_1	64.95	12.1	13.3236	1	-2.32635	Under
65992	T1	0.5	M	12	7.92863	2.26532	2.07067	White	159.2	66.6	94.35	85.45	58.2	Age_3	73.75	32.35	26.2777	96.8	1.85218	Obese
65992	T2	1	M	12	9.08955	2.59701	2.37386	White	159.2	66.6	94.35	85.45	73	Age_3	73.75	32.35	26.2777	96.8	1.85218	Obese
65992	T3	1.5	M	12	11.2419	3.21198	2.93599	White	159.2	66.6	94.35	85.45	88	Age_3	73.75	32.35	26.2777	96.8	1.85218	Obese
65992	T4	2	M	12	12.5775	3.59356	3.28478	White	159.2	66.6	94.35	85.45	99.4	Age_3	73.75	32.35	26.2777	96.8	1.85218	Obese
65992	T6	3	M	12	16.222	4.63486	4.23661	White	159.2	66.6	94.35	85.45	120.2	Age_3	73.75	32.35	26.2777	96.8	1.85218	Obese
65992	T7	3.5	M	12	19.2894	5.51126	5.0377	White	159.2	66.6	94.35	85.45	129.6	Age_3	73.75	32.35	26.2777	96.8	1.85218	Obese
65992	T8	4	M	12	26.1688	7.47679	6.83434	White	159.2	66.6	94.35	85.45	171.8	Age_3	73.75	32.35	26.2777	96.8	1.85218	Obese
66002	T1	0.5	M	13	8.28135	2.3661	2.12929	White	154.7	63.8	86.65	82.4	75.8	Age_3	72.3	28.5	26.6588	96.4	1.79912	Obese
66002	T2	1	M	13	9.02397	2.57828	2.32023	White	154.7	63.8	86.65	82.4	97.2	Age_3	72.3	28.5	26.6588	96.4	1.79912	Obese
66002	T3	1.5	M	13	9.73896	2.78256	2.50407	White	154.7	63.8	86.65	82.4	99.6	Age_3	72.3	28.5	26.6588	96.4	1.79912	Obese
66002	T4	2	M	13	11.3051	3.23003	2.90675	White	154.7	63.8	86.65	82.4	107.2	Age_3	72.3	28.5	26.6588	96.4	1.79912	Obese
66002	T5	2.5	M	13	13.1984	3.77098	3.39357	White	154.7	63.8	86.65	82.4	112.6	Age_3	72.3	28.5	26.6588	96.4	1.79912	Obese
66002	T6	3	M	13	14.4052	4.11578	3.70386	White	154.7	63.8	86.65	82.4	121.8	Age_3	72.3	28.5	26.6588	96.4	1.79912	Obese
66002	T7	3.5	M	13	16.0785	4.59387	4.1341	White	154.7	63.8	86.65	82.4	127	Age_3	72.3	28.5	26.6588	96.4	1.79912	Obese
66002	T8	4	M	13	20.2805	5.79442	5.21449	White	154.7	63.8	86.65	82.4	148.4	Age_3	72.3	28.5	26.6588	96.4	1.79912	Obese
66112	T1	0.5	M	16	10.0669	2.87624	2.68753	White	166.1	70.9	84.7	90.5	50.6	Age_4	75.6	21.6	25.6985	90.3	1.29884	Over
66112	T2	1	M	16	12.269	3.50542	3.27543	White	166.1	70.9	84.7	90.5	65	Age_4	75.6	21.6	25.6985	90.3	1.29884	Over
66112	T3	1.5	M	16	13.269	3.79114	3.5424	White	166.1	70.9	84.7	90.5	78.8	Age_4	75.6	21.6	25.6985	90.3	1.29884	Over
66112	T4	2	M	16	14.2056	4.05873	3.79243	White	166.1	70.9	84.7	90.5	87.8	Age_4	75.6	21.6	25.6985	90.3	1.29884	Over
66112	T5	2.5	M	16	18.26	5.21714	4.87484	White	166.1	70.9	84.7	90.5	98.4	Age_4	75.6	21.6	25.6985	90.3	1.29884	Over
66112	T7	3.5	M	16	23.1631	6.61803	6.18381	White	166.1	70.9	84.7	90.5	119.2	Age_4	75.6	21.6	25.6985	90.3	1.29884	Over
66112	T8	4	M	16	36.626	10.4646	9.77798	White	166.1	70.9	84.7	90.5	142	Age_4	75.6	21.6	25.6985	90.3	1.29884	Over
66516	T1	0.5	F	17	8.35664	2.38761	2.35038	White	166.7	56.7	66.7	86.6	40.2	Age_4	80.1	23.7	20.4038	40.1	-0.25076	Normal
66516	T2	1	F	17	9.18162	2.62332	2.58242	White	166.7	56.7	66.7	86.6	59.6	Age_4	80.1	23.7	20.4038	40.1	-0.25076	Normal
66516	T3	1.5	F	17	10.6188	3.03394	2.98663	White	166.7	56.7	66.7	86.6	70.4	Age_4	80.1	23.7	20.4038	40.1	-0.25076	Normal
66516	T5	2.5	F	17	15.1788	4.3368	4.26918	White	166.7	56.7	66.7	86.6	99.4	Age_4	80.1	23.7	20.4038	40.1	-0.25076	Normal
66516	T6	3	F	17	17.3633	4.96094	4.88359	White	166.7	56.7	66.7	86.6	108.8	Age_4	80.1	23.7	20.4038	40.1	-0.25076	Normal
66516	T7	3.5	F	17	22.1413	6.32609	6.22745	White	166.7	56.7	66.7	86.6	118	Age_4	80.1	23.7	20.4038	40.1	-0.25076	Normal
66516	T8	4	F	17	27.4263	7.8361	7.71391	White	166.7	56.7	66.7	86.6	124.6	Age_4	80.1	23.7	20.4038	40.1	-0.25076	Normal
66516	T9	4.5	F	17	28.0483	8.0138	7.88885	White	166.7	56.7	66.7	86.6	131.8	Age_4	80.1	23.7	20.4038	40.1	-0.25076	Normal
66516	T10	5	F	17	34.3147	9.80421	9.65134	White	166.7	56.7	66.7	86.6	150.6	Age_4	80.1	23.7	20.4038	40.1	-0.25076	Normal
66573	T1	0.5	F	19	8.87106	2.53459	2.79066	White	168.4	60.3	70.4	93.15	35.2	Age_5	75.25	26.15	21.2634	44.4	-0.140835	Normal
66573	T2	1	F	19	10.0901	2.88288	3.17414	White	168.4	60.3	70.4	93.15	54.8	Age_5	75.25	26.15	21.2634	44.4	-0.140835	Normal
66573	T3	1.5	F	19	11.5936	3.31246	3.64712	White	168.4	60.3	70.4	93.15	72.4	Age_5	75.25	26.15	21.2634	44.4	-0.140835	Normal
66573	T4	2	F	19	13.2707	3.79164	4.17471	White	168.4	60.3	70.4	93.15	96.8	Age_5	75.25	26.15	21.2634	44.4	-0.140835	Normal
66573	T6	3	F	19	18.0506	5.15731	5.67835	White	168.4	60.3	70.4	93.15	115.2	Age_5	75.25	26.15	21.2634	44.4	-0.140835	Normal
66573	T7	3.5	F	19	20.8041	5.94403	6.54456	White	168.4	60.3	70.4	93.15	126.4	Age_5	75.25	26.15	21.2634	44.4	-0.140835	Normal
66573	T8	4	F	19	25.9628	7.41794	8.16737	White	168.4	60.3	70.4	93.15	134.8	Age_5	75.25	26.15	21.2634	44.4	-0.140835	Normal
66573	T9	4.5	F	19	33.4093	9.54553	10.5099	White	168.4	60.3	70.4	93.15	154.6	Age_5	75.25	26.15	21.2634	44.4	-0.140835	Normal
66782	T1	0.5	M	12	8.7383	2.49666	2.40531	Black or African American	162.8	77.7	99.6	81	70	Age_3	81.8	39.5	29.3165	98.3	2.12007	Obese
66782	T2	1	M	12	10.5851	3.02431	2.91366	Black or African American	162.8	77.7	99.6	81	76.8	Age_3	81.8	39.5	29.3165	98.3	2.12007	Obese
66782	T3	1.5	M	12	11.8768	3.39338	3.26922	Black or African American	162.8	77.7	99.6	81	91.2	Age_3	81.8	39.5	29.3165	98.3	2.12007	Obese
66782	T4	2	M	12	14.4728	4.13509	3.98379	Black or African American	162.8	77.7	99.6	81	96.4	Age_3	81.8	39.5	29.3165	98.3	2.12007	Obese
66782	T5	2.5	M	12	16.5578	4.7308	4.55771	Black or African American	162.8	77.7	99.6	81	106.4	Age_3	81.8	39.5	29.3165	98.3	2.12007	Obese
66782	T6	3	M	12	18.271	5.22029	5.02928	Black or African American	162.8	77.7	99.6	81	114	Age_3	81.8	39.5	29.3165	98.3	2.12007	Obese
66782	T7	3.5	M	12	22.032	6.29485	6.06454	Black or African American	162.8	77.7	99.6	81	122.6	Age_3	81.8	39.5	29.3165	98.3	2.12007	Obese
66782	T8	4	M	12	27.3829	7.82367	7.53742	Black or African American	162.8	77.7	99.6	81	132	Age_3	81.8	39.5	29.3165	98.3	2.12007	Obese
67170	T1	0.5	F	14	6.36619	1.81891	2.02095	Black or African American	172.5	74.5	80.25	86.85	60	Age_3	85.65	32.35	25.0368	90.2	1.29303	Over
67170	T2	1	F	14	7.57553	2.16444	2.40486	Black or African American	172.5	74.5	80.25	86.85	80.6	Age_3	85.65	32.35	25.0368	90.2	1.29303	Over
67170	T3	1.5	F	14	8.99891	2.57112	2.85672	Black or African American	172.5	74.5	80.25	86.85	92.4	Age_3	85.65	32.35	25.0368	90.2	1.29303	Over
67170	T4	2	F	14	10.0471	2.87061	3.18948	Black or African American	172.5	74.5	80.25	86.85	98.2	Age_3	85.65	32.35	25.0368	90.2	1.29303	Over
67170	T5	2.5	F	14	12.2134	3.48954	3.87715	Black or African American	172.5	74.5	80.25	86.85	105.2	Age_3	85.65	32.35	25.0368	90.2	1.29303	Over
67170	T6	3	F	14	13.8867	3.96762	4.40835	Black or African American	172.5	74.5	80.25	86.85	110.2	Age_3	85.65	32.35	25.0368	90.2	1.29303	Over
67170	T7	3.5	F	14	16.6366	4.75332	5.28132	Black or African American	172.5	74.5	80.25	86.85	114.6	Age_3	85.65	32.35	25.0368	90.2	1.29303	Over
67170	T8	4	F	14	19.9288	5.69393	6.32641	Black or African American	172.5	74.5	80.25	86.85	122.8	Age_3	85.65	32.35	25.0368	90.2	1.29303	Over
67232	T1	0.5	F	16	7.69253	2.19787	1.93391	Black or African American	153	45.4	63.45	78.15	45	Age_4	74.85	18.75	19.3943	32.2	-0.462113	Normal
67232	T2	1	F	16	8.69373	2.48392	2.18561	Black or African American	153	45.4	63.45	78.15	63.6	Age_4	74.85	18.75	19.3943	32.2	-0.462113	Normal
67232	T3	1.5	F	16	10.4548	2.9871	2.62836	Black or African American	153	45.4	63.45	78.15	78.6	Age_4	74.85	18.75	19.3943	32.2	-0.462113	Normal
67232	T4	2	F	16	11.5071	3.28774	2.89289	Black or African American	153	45.4	63.45	78.15	92.8	Age_4	74.85	18.75	19.3943	32.2	-0.462113	Normal
67232	T5	2.5	F	16	12.4188	3.54824	3.1221	Black or African American	153	45.4	63.45	78.15	105.2	Age_4	74.85	18.75	19.3943	32.2	-0.462113	Normal
67232	T6	3	F	16	14.5191	4.14832	3.65012	Black or African American	153	45.4	63.45	78.15	116	Age_4	74.85	18.75	19.3943	32.2	-0.462113	Normal
67232	T7	3.5	F	16	18.7647	5.36133	4.71746	Black or African American	153	45.4	63.45	78.15	125.4	Age_4	74.85	18.75	19.3943	32.2	-0.462113	Normal
67232	T8	4	F	16	25.2595	7.217	6.35026	Black or African American	153	45.4	63.45	78.15	134	Age_4	74.85	18.75	19.3943	32.2	-0.462113	Normal
67232	T9	4.5	F	16	33.613	9.6037	8.45033	Black or African American	153	45.4	63.45	78.15	143.8	Age_4	74.85	18.75	19.3943	32.2	-0.462113	Normal
67332	T1	0.5	F	15	8.42678	2.40765	2.17197	Black or African American	153.4	47.6	60.25	80.1	62.4	Age_4	73.3	23.2	20.2282	54.1	0.102953	Normal
67332	T2	1	F	15	10.0064	2.85897	2.57911	Black or African American	153.4	47.6	60.25	80.1	80.8	Age_4	73.3	23.2	20.2282	54.1	0.102953	Normal
67332	T3	1.5	F	15	11.5547	3.30135	2.97819	Black or African American	153.4	47.6	60.25	80.1	95	Age_4	73.3	23.2	20.2282	54.1	0.102953	Normal
67332	T4	2	F	15	13.0887	3.73962	3.37356	Black or African American	153.4	47.6	60.25	80.1	104.2	Age_4	73.3	23.2	20.2282	54.1	0.102953	Normal
67332	T5	2.5	F	15	15.9967	4.57047	4.12308	Black or African American	153.4	47.6	60.25	80.1	112	Age_4	73.3	23.2	20.2282	54.1	0.102953	Normal
67332	T6	3	F	15	18.2088	5.20251	4.69325	Black or African American	153.4	47.6	60.25	80.1	121.2	Age_4	73.3	23.2	20.2282	54.1	0.102953	Normal
67332	T7	3.5	F	15	22.142	6.32627	5.70701	Black or African American	153.4	47.6	60.25	80.1	127.8	Age_4	73.3	23.2	20.2282	54.1	0.102953	Normal
67332	T8	4	F	15	26.869	7.67685	6.92539	Black or African American	153.4	47.6	60.25	80.1	135.2	Age_4	73.3	23.2	20.2282	54.1	0.102953	Normal
67332	T9	4.5	F	15	29.2178	8.34794	7.53078	Black or African American	153.4	47.6	60.25	80.1	161.2	Age_4	73.3	23.2	20.2282	54.1	0.102953	Normal
67390	T1	0.5	F	13	7.66227	2.18922	2.38986	Black or African American	166.1	71.4	78.9	85.15	90.6	Age_3	80.95	34.7	25.8797	93.5	1.5141	Over
67390	T2	1	F	13	7.97905	2.27973	2.48867	Black or African American	166.1	71.4	78.9	85.15	91.2	Age_3	80.95	34.7	25.8797	93.5	1.5141	Over
67390	T3	1.5	F	13	8.19075	2.34021	2.5547	Black or African American	166.1	71.4	78.9	85.15	94	Age_3	80.95	34.7	25.8797	93.5	1.5141	Over
67390	T4	2	F	13	9.40851	2.68815	2.93452	Black or African American	166.1	71.4	78.9	85.15	102.2	Age_3	80.95	34.7	25.8797	93.5	1.5141	Over
67390	T5	2.5	F	13	11.1282	3.17947	3.47088	Black or African American	166.1	71.4	78.9	85.15	107.4	Age_3	80.95	34.7	25.8797	93.5	1.5141	Over
67390	T6	3	F	13	14.1797	4.05133	4.42265	Black or African American	166.1	71.4	78.9	85.15	116.8	Age_3	80.95	34.7	25.8797	93.5	1.5141	Over
67390	T7	3.5	F	13	16.2821	4.65204	5.0784	Black or African American	166.1	71.4	78.9	85.15	119.4	Age_3	80.95	34.7	25.8797	93.5	1.5141	Over
67390	T8	4	F	13	18.9603	5.41724	5.91374	Black or African American	166.1	71.4	78.9	85.15	129.2	Age_3	80.95	34.7	25.8797	93.5	1.5141	Over
67404	T1	0.5	M	15	8.40409	2.40117	2.24144	Black or African American	169.9	70.7	82.65	83.8	79.8	Age_4	86.1	29.95	24.4925	88.9	1.22123	Over
67404	T2	1	M	15	10.0819	2.88053	2.68892	Black or African American	169.9	70.7	82.65	83.8	93.6	Age_4	86.1	29.95	24.4925	88.9	1.22123	Over
67404	T3	1.5	M	15	12.925	3.69285	3.4472	Black or African American	169.9	70.7	82.65	83.8	99	Age_4	86.1	29.95	24.4925	88.9	1.22123	Over
67404	T4	2	M	15	14.0505	4.01442	3.74738	Black or African American	169.9	70.7	82.65	83.8	101	Age_4	86.1	29.95	24.4925	88.9	1.22123	Over
67404	T5	2.5	M	15	16.5398	4.72566	4.41131	Black or African American	169.9	70.7	82.65	83.8	109.6	Age_4	86.1	29.95	24.4925	88.9	1.22123	Over
67404	T6	3	M	15	19.4603	5.56007	5.19022	Black or African American	169.9	70.7	82.65	83.8	117	Age_4	86.1	29.95	24.4925	88.9	1.22123	Over
67404	T7	3.5	M	15	21.9807	6.2802	5.86244	Black or African American	169.9	70.7	82.65	83.8	123.6	Age_4	86.1	29.95	24.4925	88.9	1.22123	Over
67440	T1	0.5	F	7	10.7402	3.06864	2.08928	Black or African American	126.3	29.1	62.3	65.2	76.6	Age_1	61.1	28.15	18.2426	89	1.22653	Over
67440	T2	1	F	7	13.8723	3.96352	2.69856	Black or African American	126.3	29.1	62.3	65.2	97.8	Age_1	61.1	28.15	18.2426	89	1.22653	Over
67440	T3	1.5	F	7	15.0057	4.28733	2.91903	Black or African American	126.3	29.1	62.3	65.2	110.2	Age_1	61.1	28.15	18.2426	89	1.22653	Over
67440	T4	2	F	7	17.2716	4.93475	3.35982	Black or African American	126.3	29.1	62.3	65.2	112.2	Age_1	61.1	28.15	18.2426	89	1.22653	Over
67440	T5	2.5	F	7	21.7726	6.22075	4.23539	Black or African American	126.3	29.1	62.3	65.2	125.8	Age_1	61.1	28.15	18.2426	89	1.22653	Over
67622	T1	0.5	M	14	8.76452	2.50415	2.16904	Black or African American	177.2	57.7	68.4	82.5	54.6	Age_3	94.7	13.35	18.3759	34.2	-0.407011	Normal
67622	T2	1	M	14	10.8232	3.09234	2.67852	Black or African American	177.2	57.7	68.4	82.5	70	Age_3	94.7	13.35	18.3759	34.2	-0.407011	Normal
67622	T3	1.5	M	14	11.6347	3.3242	2.87936	Black or African American	177.2	57.7	68.4	82.5	78	Age_3	94.7	13.35	18.3759	34.2	-0.407011	Normal
67622	T4	2	M	14	13.7977	3.9422	3.41465	Black or African American	177.2	57.7	68.4	82.5	89.6	Age_3	94.7	13.35	18.3759	34.2	-0.407011	Normal
67622	T5	2.5	M	14	15.5675	4.44786	3.85265	Black or African American	177.2	57.7	68.4	82.5	97.2	Age_3	94.7	13.35	18.3759	34.2	-0.407011	Normal
67622	T6	3	M	14	18.3416	5.24046	4.53918	Black or African American	177.2	57.7	68.4	82.5	102.4	Age_3	94.7	13.35	18.3759	34.2	-0.407011	Normal
67622	T7	3.5	M	14	20.2227	5.77791	5.00471	Black or African American	177.2	57.7	68.4	82.5	107	Age_3	94.7	13.35	18.3759	34.2	-0.407011	Normal
67622	T8	4	M	14	24.1426	6.89788	5.9748	Black or African American	177.2	57.7	68.4	82.5	117.4	Age_3	94.7	13.35	18.3759	34.2	-0.407011	Normal
67622	T9	4.5	M	14	30.3053	8.65865	7.49995	Black or African American	177.2	57.7	68.4	82.5	125.6	Age_3	94.7	13.35	18.3759	34.2	-0.407011	Normal
67622	T10	5	M	14	41.4508	11.8431	10.2582	Black or African American	177.2	57.7	68.4	82.5	142.4	Age_3	94.7	13.35	18.3759	34.2	-0.407011	Normal
67691	T1	0.5	M	18	6.3666	1.81903	1.84069	White	173.6	70.3	86.25	88.4	37.2	Age_5	85.2	17.7	23.3268	61.4	0.28976	Normal
67691	T2	1	M	18	7.34914	2.09975	2.12476	White	173.6	70.3	86.25	88.4	55.8	Age_5	85.2	17.7	23.3268	61.4	0.28976	Normal
67691	T3	1.5	M	18	8.76175	2.50336	2.53318	White	173.6	70.3	86.25	88.4	72.8	Age_5	85.2	17.7	23.3268	61.4	0.28976	Normal
67691	T4	2	M	18	10.3024	2.94354	2.9786	White	173.6	70.3	86.25	88.4	87.4	Age_5	85.2	17.7	23.3268	61.4	0.28976	Normal
67691	T5	2.5	M	18	13.1458	3.75594	3.80068	White	173.6	70.3	86.25	88.4	97.8	Age_5	85.2	17.7	23.3268	61.4	0.28976	Normal
67691	T6	3	M	18	15.4933	4.42665	4.47937	White	173.6	70.3	86.25	88.4	107.2	Age_5	85.2	17.7	23.3268	61.4	0.28976	Normal
67691	T7	3.5	M	18	17.5503	5.01437	5.0741	White	173.6	70.3	86.25	88.4	115.4	Age_5	85.2	17.7	23.3268	61.4	0.28976	Normal
67691	T8	4	M	18	21.3328	6.09509	6.16769	White	173.6	70.3	86.25	88.4	122.6	Age_5	85.2	17.7	23.3268	61.4	0.28976	Normal
67691	T9	4.5	M	18	25.6215	7.32043	7.40763	White	173.6	70.3	86.25	88.4	133	Age_5	85.2	17.7	23.3268	61.4	0.28976	Normal
67691	T10	5	M	18	28.7311	8.20889	8.30667	White	173.6	70.3	86.25	88.4	152.6	Age_5	85.2	17.7	23.3268	61.4	0.28976	Normal
67980	T1	0.5	F	13	9.70685	2.77338	2.60465	Black or African American	157.2	51.5	63.4	86.05	79.2	Age_3	71.15	25.3	20.8402	72.9	0.609791	Normal
67980	T2	1	F	13	9.94064	2.84018	2.66738	Black or African American	157.2	51.5	63.4	86.05	83	Age_3	71.15	25.3	20.8402	72.9	0.609791	Normal
67980	T3	1.5	F	13	10.9686	3.13389	2.94322	Black or African American	157.2	51.5	63.4	86.05	89	Age_3	71.15	25.3	20.8402	72.9	0.609791	Normal
67980	T4	2	F	13	12.3238	3.52109	3.30686	Black or African American	157.2	51.5	63.4	86.05	99.2	Age_3	71.15	25.3	20.8402	72.9	0.609791	Normal
67980	T5	2.5	F	13	15.3918	4.39766	4.1301	Black or African American	157.2	51.5	63.4	86.05	112.4	Age_3	71.15	25.3	20.8402	72.9	0.609791	Normal
67980	T6	3	F	13	18.7133	5.34666	5.02135	Black or African American	157.2	51.5	63.4	86.05	122.4	Age_3	71.15	25.3	20.8402	72.9	0.609791	Normal
67980	T7	3.5	F	13	20.6044	5.88696	5.52879	Black or African American	157.2	51.5	63.4	86.05	133.2	Age_3	71.15	25.3	20.8402	72.9	0.609791	Normal
67980	T8	4	F	13	25.5299	7.29427	6.85047	Black or African American	157.2	51.5	63.4	86.05	142	Age_3	71.15	25.3	20.8402	72.9	0.609791	Normal
67980	T9	4.5	F	13	27.5975	7.88501	7.40527	Black or African American	157.2	51.5	63.4	86.05	157.4	Age_3	71.15	25.3	20.8402	72.9	0.609791	Normal
68132	T1	0.5	M	7	10.683	3.0523	1.90387	Other	131.4	28.5	55.45	69.7	105.8	Age_1	61.7	19.9	16.5065	70.5	0.538836	Normal
68132	T2	1	M	7	13.7397	3.92564	2.44862	Other	131.4	28.5	55.45	69.7	123.4	Age_1	61.7	19.9	16.5065	70.5	0.538836	Normal
68132	T3	1.5	M	7	17.3067	4.94478	3.08431	Other	131.4	28.5	55.45	69.7	141.8	Age_1	61.7	19.9	16.5065	70.5	0.538836	Normal
68132	T4	2	M	7	22.5388	6.43967	4.01675	Other	131.4	28.5	55.45	69.7	147.2	Age_1	61.7	19.9	16.5065	70.5	0.538836	Normal
68132	T7	3.5	M	7	28.1907	8.0545	5.024	Other	131.4	28.5	55.45	69.7	143.8	Age_1	61.7	19.9	16.5065	70.5	0.538836	Normal
68132	T8	4	M	7	36.9034	10.5438	6.57673	Other	131.4	28.5	55.45	69.7	177.4	Age_1	61.7	19.9	16.5065	70.5	0.538836	Normal
68152	T1	0.5	M	6	16.9403	4.84008	2.89186	Black or African American	117.2	25.9	57.9	NA	95.2	Age_1		24.8	18.8558	94.4	1.58927	Over
68152	T2	1	M	6	18.5548	5.30137	3.16747	Black or African American	117.2	25.9	57.9	NA	104.6	Age_1		24.8	18.8558	94.4	1.58927	Over
68173	T2	1	F	6	13.8477	3.9565	2.2651	White	118.4	20.5	42.65	65	86.4	Age_1	53.4	16.3	14.6235	32.5	-0.453762	Normal
68173	T3	1.5	F	6	16.7355	4.78159	2.73746	White	118.4	20.5	42.65	65	101.8	Age_1	53.4	16.3	14.6235	32.5	-0.453762	Normal
68173	T4	2	F	6	18.1981	5.19946	2.97669	White	118.4	20.5	42.65	65	124.4	Age_1	53.4	16.3	14.6235	32.5	-0.453762	Normal
68201	T1	0.5	M	19	6.59607	1.88459	2.06611	White	179.2	87.3	88.75	94.3	52.2	Age_5	84.9	20.75	27.1856	87.4	1.14551	Over
68201	T2	1	M	19	8.06582	2.30452	2.52649	White	179.2	87.3	88.75	94.3	68.2	Age_5	84.9	20.75	27.1856	87.4	1.14551	Over
68201	T3	1.5	M	19	9.31956	2.66273	2.91921	White	179.2	87.3	88.75	94.3	77	Age_5	84.9	20.75	27.1856	87.4	1.14551	Over
68201	T4	2	M	19	10.4099	2.97427	3.26075	White	179.2	87.3	88.75	94.3	89.2	Age_5	84.9	20.75	27.1856	87.4	1.14551	Over
68201	T5	2.5	M	19	12.0018	3.4291	3.75939	White	179.2	87.3	88.75	94.3	98.8	Age_5	84.9	20.75	27.1856	87.4	1.14551	Over
68201	T6	3	M	19	13.9251	3.97861	4.36183	White	179.2	87.3	88.75	94.3	111.8	Age_5	84.9	20.75	27.1856	87.4	1.14551	Over
68201	T7	3.5	M	19	16.8732	4.82091	5.28527	White	179.2	87.3	88.75	94.3	117.8	Age_5	84.9	20.75	27.1856	87.4	1.14551	Over
68201	T8	4	M	19	20.1172	5.74777	6.3014	White	179.2	87.3	88.75	94.3	124.4	Age_5	84.9	20.75	27.1856	87.4	1.14551	Over
68201	T9	4.5	M	19	24.738	7.06799	7.74878	White	179.2	87.3	88.75	94.3	133	Age_5	84.9	20.75	27.1856	87.4	1.14551	Over
68201	T10	5	M	19	31.9779	9.13654	10.0166	White	179.2	87.3	88.75	94.3	158	Age_5	84.9	20.75	27.1856	87.4	1.14551	Over
68211	T2	1	F	17	6.15936	1.75982	2.42618	Black or African American	170.2	141.5	146.85	90.65	70	Age_4	79.55	55.1	48.8469	99.5	2.57583	Obese
68211	T3	1.5	F	17	7.59082	2.1688	2.99003	Black or African American	170.2	141.5	146.85	90.65	80.6	Age_4	79.55	55.1	48.8469	99.5	2.57583	Obese
68211	T4	2	F	17	9.8917	2.8262	3.89635	Black or African American	170.2	141.5	146.85	90.65	90.2	Age_4	79.55	55.1	48.8469	99.5	2.57583	Obese
68232	T1	0.5	M	10	12.5376	3.58217	2.33975	Other	138.7	31.5	56.5	71.6	62.8	Age_2	67.1	16.2	16.3741	44.2	-0.1459	Normal
68232	T2	1	M	10	13.3086	3.80245	2.48364	Other	138.7	31.5	56.5	71.6	72.2	Age_2	67.1	16.2	16.3741	44.2	-0.1459	Normal
68232	T3	1.5	M	10	14.4904	4.14012	2.70419	Other	138.7	31.5	56.5	71.6	88.8	Age_2	67.1	16.2	16.3741	44.2	-0.1459	Normal
68232	T4	2	M	10	17.6299	5.03711	3.29007	Other	138.7	31.5	56.5	71.6	103	Age_2	67.1	16.2	16.3741	44.2	-0.1459	Normal
68232	T5	2.5	M	10	21.4182	6.11948	3.99704	Other	138.7	31.5	56.5	71.6	111.8	Age_2	67.1	16.2	16.3741	44.2	-0.1459	Normal
68232	T6	3	M	10	25.7595	7.35985	4.80721	Other	138.7	31.5	56.5	71.6	121.8	Age_2	67.1	16.2	16.3741	44.2	-0.1459	Normal
68232	T7	3.5	M	10	32.3708	9.24881	6.04102	Other	138.7	31.5	56.5	71.6	136.4	Age_2	67.1	16.2	16.3741	44.2	-0.1459	Normal
68444	T1	0.5	M	20	6.37902	1.82258	1.94331	White	177.3	80.7	84.1	92.4	37.6	Age_5	84.9	18.6	25.6718	76.9	0.735558	Normal
68444	T2	1	M	20	8.33834	2.38238	2.54019	White	177.3	80.7	84.1	92.4	54.6	Age_5	84.9	18.6	25.6718	76.9	0.735558	Normal
68444	T3	1.5	M	20	8.57698	2.45056	2.61289	White	177.3	80.7	84.1	92.4	69.4	Age_5	84.9	18.6	25.6718	76.9	0.735558	Normal
68444	T4	2	M	20	9.55711	2.7306	2.91148	White	177.3	80.7	84.1	92.4	82.8	Age_5	84.9	18.6	25.6718	76.9	0.735558	Normal
68444	T5	2.5	M	20	11.8708	3.39167	3.61634	White	177.3	80.7	84.1	92.4	94.4	Age_5	84.9	18.6	25.6718	76.9	0.735558	Normal
68444	T6	3	M	20	13.8757	3.96448	4.22709	White	177.3	80.7	84.1	92.4	103.8	Age_5	84.9	18.6	25.6718	76.9	0.735558	Normal
68444	T7	3.5	M	20	15.6684	4.47668	4.77321	White	177.3	80.7	84.1	92.4	112	Age_5	84.9	18.6	25.6718	76.9	0.735558	Normal
68444	T8	4	M	20	21.5299	6.1514	6.55887	White	177.3	80.7	84.1	92.4	120.2	Age_5	84.9	18.6	25.6718	76.9	0.735558	Normal
68444	T9	4.5	M	20	29.8189	8.51968	9.08403	White	177.3	80.7	84.1	92.4	133.8	Age_5	84.9	18.6	25.6718	76.9	0.735558	Normal
68502	T2	1	F	12	15.0203	4.29152	3.40561	White	154.2	37.7	55.95	80.3	101.8	Age_3	73.9	18.65	15.8552	13.9	-1.08482	Normal
68502	T3	1.5	F	12	15.0415	4.29756	3.41041	White	154.2	37.7	55.95	80.3	107.2	Age_3	73.9	18.65	15.8552	13.9	-1.08482	Normal
68502	T4	2	F	12	17.3969	4.97055	3.94447	White	154.2	37.7	55.95	80.3	110.8	Age_3	73.9	18.65	15.8552	13.9	-1.08482	Normal
68502	T5	2.5	F	12	19.4602	5.56007	4.41229	White	154.2	37.7	55.95	80.3	121.8	Age_3	73.9	18.65	15.8552	13.9	-1.08482	Normal
68502	T6	3	F	12	22.6621	6.47488	5.13825	White	154.2	37.7	55.95	80.3	122.6	Age_3	73.9	18.65	15.8552	13.9	-1.08482	Normal
68502	T7	3.5	F	12	27.1826	7.76646	6.16321	White	154.2	37.7	55.95	80.3	133	Age_3	73.9	18.65	15.8552	13.9	-1.08482	Normal
68502	T8	4	F	12	40.2913	11.5118	9.13538	White	154.2	37.7	55.95	80.3	153	Age_3	73.9	18.65	15.8552	13.9	-1.08482	Normal
68530	T1	0.5	F	10	10.437	2.98201	2.75065	Black or African American	144	49.7	75.1	75.75	91.8	Age_2	68.25	33.35	23.968	95.7	1.71689	Obese
68530	T2	1	F	10	11.8073	3.37351	3.11177	Black or African American	144	49.7	75.1	75.75	115.2	Age_2	68.25	33.35	23.968	95.7	1.71689	Obese
68530	T5	2.5	F	10	17.6747	5.04991	4.65811	Black or African American	144	49.7	75.1	75.75	140	Age_2	68.25	33.35	23.968	95.7	1.71689	Obese
68530	T6	3	F	10	19.7648	5.6471	5.20896	Black or African American	144	49.7	75.1	75.75	137.4	Age_2	68.25	33.35	23.968	95.7	1.71689	Obese
68541	T1	0.5	F	20	6.88573	1.96735	2.013	White	164.9	49.6	64.7	89.9	48.4	Age_5	75	20.35	18.2407	7.9	-1.41183	Normal
68541	T4	2	F	20	12.0474	3.44211	3.52198	White	164.9	49.6	64.7	89.9	93.8	Age_5	75	20.35	18.2407	7.9	-1.41183	Normal
68541	T5	2.5	F	20	13.8809	3.96596	4.058	White	164.9	49.6	64.7	89.9	105.8	Age_5	75	20.35	18.2407	7.9	-1.41183	Normal
68541	T6	3	F	20	15.4153	4.40436	4.50656	White	164.9	49.6	64.7	89.9	115.4	Age_5	75	20.35	18.2407	7.9	-1.41183	Normal
68541	T7	3.5	F	20	18.0359	5.15311	5.27269	White	164.9	49.6	64.7	89.9	122.8	Age_5	75	20.35	18.2407	7.9	-1.41183	Normal
68541	T8	4	F	20	22.4724	6.42068	6.56967	White	164.9	49.6	64.7	89.9	130.2	Age_5	75	20.35	18.2407	7.9	-1.41183	Normal
68541	T9	4.5	F	20	26.1416	7.46902	7.64234	White	164.9	49.6	64.7	89.9	139.6	Age_5	75	20.35	18.2407	7.9	-1.41183	Normal
68541	T10	5	F	20	30.0481	8.58516	8.78439	White	164.9	49.6	64.7	89.9	160.2	Age_5	75	20.35	18.2407	7.9	-1.41183	Normal
68940	T1	0.5	F	7	12.7288	3.63679	2.38381	White	132.4	26.8	50.25	70.8	73.8	Age_1	61.6	19.25	15.2883	38.9	-0.281926	Normal
68940	T2	1	F	7	14.8336	4.23818	2.77801	White	132.4	26.8	50.25	70.8	85.8	Age_1	61.6	19.25	15.2883	38.9	-0.281926	Normal
68940	T5	2.5	F	7	18.7814	5.3661	3.51733	White	132.4	26.8	50.25	70.8	124.8	Age_1	61.6	19.25	15.2883	38.9	-0.281926	Normal
68940	T6	3	F	7	22.1353	6.32438	4.14545	White	132.4	26.8	50.25	70.8	136.8	Age_1	61.6	19.25	15.2883	38.9	-0.281926	Normal
68940	T7	3.5	F	7	27.6167	7.8905	5.172	White	132.4	26.8	50.25	70.8	147.4	Age_1	61.6	19.25	15.2883	38.9	-0.281926	Normal
68971	T1	0.5	F	8	13.7488	3.92824	3.04656	White	135.3	39.9	68.4	70.6	91.4	Age_1	64.7	33	21.796	96.3	1.78661	Obese
68971	T2	1	F	8	15.686	4.48172	3.47581	White	135.3	39.9	68.4	70.6	104.8	Age_1	64.7	33	21.796	96.3	1.78661	Obese
68971	T3	1.5	F	8	16.8178	4.80508	3.72659	White	135.3	39.9	68.4	70.6	99.4	Age_1	64.7	33	21.796	96.3	1.78661	Obese
68971	T4	2	F	8	18.5101	5.28859	4.10158	White	135.3	39.9	68.4	70.6	116.4	Age_1	64.7	33	21.796	96.3	1.78661	Obese
68971	T5	2.5	F	8	20.6413	5.8975	4.57383	White	135.3	39.9	68.4	70.6	122	Age_1	64.7	33	21.796	96.3	1.78661	Obese
68971	T6	3	F	8	29.6564	8.47325	6.57145	White	135.3	39.9	68.4	70.6	163.2	Age_1	64.7	33	21.796	96.3	1.78661	Obese
69082	T1	0.5	M	15	9.45492	2.70141	2.40822	White	165.7	62.2	68.8	86.5	51	Age_4	79.2	14.3	22.654	79.9	0.838055	Normal
69082	T2	1	M	15	10.4649	2.98996	2.66545	White	165.7	62.2	68.8	86.5	68.6	Age_4	79.2	14.3	22.654	79.9	0.838055	Normal
69082	T3	1.5	M	15	11.9227	3.4065	3.03678	White	165.7	62.2	68.8	86.5	80.8	Age_4	79.2	14.3	22.654	79.9	0.838055	Normal
69082	T4	2	M	15	13.526	3.86457	3.44514	White	165.7	62.2	68.8	86.5	91.6	Age_4	79.2	14.3	22.654	79.9	0.838055	Normal
69082	T5	2.5	M	15	15.8265	4.52185	4.03109	White	165.7	62.2	68.8	86.5	103.4	Age_4	79.2	14.3	22.654	79.9	0.838055	Normal
69082	T6	3	M	15	18.8641	5.38975	4.80479	White	165.7	62.2	68.8	86.5	112.8	Age_4	79.2	14.3	22.654	79.9	0.838055	Normal
69082	T7	3.5	M	15	22.9667	6.56191	5.84973	White	165.7	62.2	68.8	86.5	120.8	Age_4	79.2	14.3	22.654	79.9	0.838055	Normal
69082	T8	4	M	15	27.342	7.81199	6.96414	White	165.7	62.2	68.8	86.5	128.8	Age_4	79.2	14.3	22.654	79.9	0.838055	Normal
69082	T9	4.5	M	15	35.1997	10.057	8.96553	White	165.7	62.2	68.8	86.5	139.6	Age_4	79.2	14.3	22.654	79.9	0.838055	Normal
69082	T10	5	M	15	41.6553	11.9015	10.6098	White	165.7	62.2	68.8	86.5	160.4	Age_4	79.2	14.3	22.654	79.9	0.838055	Normal
69111	T1	0.5	M	8	11.9546	3.41561	2.09368	White	122.6	27.4	62.5	65.55	63.8	Age_1	57.05	21.55	18.2293	86.5	1.10306	Over
69111	T2	1	M	8	14.145	4.04142	2.47728	White	122.6	27.4	62.5	65.55	75.4	Age_1	57.05	21.55	18.2293	86.5	1.10306	Over
69111	T3	1.5	M	8	16.3265	4.66471	2.85934	White	122.6	27.4	62.5	65.55	91.6	Age_1	57.05	21.55	18.2293	86.5	1.10306	Over
69111	T4	2	M	8	18.8551	5.38718	3.3022	White	122.6	27.4	62.5	65.55	106.8	Age_1	57.05	21.55	18.2293	86.5	1.10306	Over
69111	T6	3	M	8	29.7003	8.4858	5.20157	White	122.6	27.4	62.5	65.55	126.4	Age_1	57.05	21.55	18.2293	86.5	1.10306	Over
69111	T7	3.5	M	8	38.4599	10.9885	6.73568	White	122.6	27.4	62.5	65.55	170	Age_1	57.05	21.55	18.2293	86.5	1.10306	Over
69190	T3	1.5	F	8	15.7031	4.48659	3.03079	Black or African American	138	28.6	54.7	71.15	116	Age_1	66.85	20.35	15.0179	28	-0.582842	Normal
69190	T4	2	F	8	17.5051	5.00146	3.3786	Black or African American	138	28.6	54.7	71.15	120.6	Age_1	66.85	20.35	15.0179	28	-0.582842	Normal
69190	T5	2.5	F	8	19.4674	5.5621	3.75732	Black or African American	138	28.6	54.7	71.15	126.6	Age_1	66.85	20.35	15.0179	28	-0.582842	Normal
69190	T6	3	F	8	21.9319	6.26625	4.23298	Black or African American	138	28.6	54.7	71.15	136.8	Age_1	66.85	20.35	15.0179	28	-0.582842	Normal
69190	T7	3.5	F	8	23.4135	6.68957	4.51895	Black or African American	138	28.6	54.7	71.15	148	Age_1	66.85	20.35	15.0179	28	-0.582842	Normal
69190	T8	4	F	8	26.1552	7.47291	5.04811	Black or African American	138	28.6	54.7	71.15	138	Age_1	66.85	20.35	15.0179	28	-0.582842	Normal
69190	T9	4.5	F	8	34.6852	9.91005	6.69445	Black or African American	138	28.6	54.7	71.15	169.8	Age_1	66.85	20.35	15.0179	28	-0.582842	Normal
69252	T1	0.5	M	18	7.04077	2.01165	2.13811	White	185.8	80	85.35	98.35	42.8	Age_5	87.45	12.8	23.1739	61.8	0.300232	Normal
69252	T2	1	M	18	7.87729	2.25065	2.39214	White	185.8	80	85.35	98.35	61.4	Age_5	87.45	12.8	23.1739	61.8	0.300232	Normal
69252	T3	1.5	M	18	8.47745	2.42213	2.5744	White	185.8	80	85.35	98.35	74.4	Age_5	87.45	12.8	23.1739	61.8	0.300232	Normal
69252	T4	2	M	18	9.78247	2.79499	2.9707	White	185.8	80	85.35	98.35	87	Age_5	87.45	12.8	23.1739	61.8	0.300232	Normal
69252	T5	2.5	M	18	10.9907	3.1402	3.33761	White	185.8	80	85.35	98.35	97.2	Age_5	87.45	12.8	23.1739	61.8	0.300232	Normal
69252	T6	3	M	18	12.9234	3.6924	3.92452	White	185.8	80	85.35	98.35	103	Age_5	87.45	12.8	23.1739	61.8	0.300232	Normal
69252	T7	3.5	M	18	15.3613	4.38894	4.66485	White	185.8	80	85.35	98.35	109.4	Age_5	87.45	12.8	23.1739	61.8	0.300232	Normal
69252	T8	4	M	18	18.5631	5.30373	5.63715	White	185.8	80	85.35	98.35	115.4	Age_5	87.45	12.8	23.1739	61.8	0.300232	Normal
69252	T9	4.5	M	18	24.7384	7.06811	7.51245	White	185.8	80	85.35	98.35	122.2	Age_5	87.45	12.8	23.1739	61.8	0.300232	Normal
69252	T10	5	M	18	28.3102	8.08863	8.59712	White	185.8	80	85.35	98.35	144.6	Age_5	87.45	12.8	23.1739	61.8	0.300232	Normal
69273	T1	0.5	M	7	17.5821	5.02346	2.88395	White	127.5	23.8	49.35	67.65	84.2	Age_1	59.85	14.9	14.6405	21.3	-0.796055	Normal
69273	T2	1	M	7	18.5405	5.29728	3.04115	White	127.5	23.8	49.35	67.65	103.4	Age_1	59.85	14.9	14.6405	21.3	-0.796055	Normal
69273	T3	1.5	M	7	18.7397	5.35421	3.07383	White	127.5	23.8	49.35	67.65	104.2	Age_1	59.85	14.9	14.6405	21.3	-0.796055	Normal
69273	T4	2	M	7	22.9779	6.56513	3.76902	White	127.5	23.8	49.35	67.65	116.4	Age_1	59.85	14.9	14.6405	21.3	-0.796055	Normal
69273	T5	2.5	M	7	22.747	6.49915	3.73114	White	127.5	23.8	49.35	67.65	128.6	Age_1	59.85	14.9	14.6405	21.3	-0.796055	Normal
69273	T6	3	M	7	29.6167	8.4619	4.85795	White	127.5	23.8	49.35	67.65	145	Age_1	59.85	14.9	14.6405	21.3	-0.796055	Normal
69273	T7	3.5	M	7	36.2595	10.3598	5.94755	White	127.5	23.8	49.35	67.65	157	Age_1	59.85	14.9	14.6405	21.3	-0.796055	Normal
69273	T8	4	M	7	49.3399	14.0971	8.0931	White	127.5	23.8	49.35	67.65	179	Age_1	59.85	14.9	14.6405	21.3	-0.796055	Normal
69311	T1	0.5	F	8	14.5239	4.1497	2.27213	White	118.6	18.9	45.85	63.75	86.4	Age_1	54.85	13.85	13.4367	3.9	-1.76241	Under
69311	T2	1	F	8	15.6962	4.48462	2.45551	White	118.6	18.9	45.85	63.75	108.6	Age_1	54.85	13.85	13.4367	3.9	-1.76241	Under
69311	T3	1.5	F	8	17.7569	5.07341	2.7779	White	118.6	18.9	45.85	63.75	116	Age_1	54.85	13.85	13.4367	3.9	-1.76241	Under
69311	T5	2.5	F	8	25.0793	7.16553	3.92342	White	118.6	18.9	45.85	63.75	133	Age_1	54.85	13.85	13.4367	3.9	-1.76241	Under
69380	T3	1.5	M	19	11.9408	3.41165	3.40268	White	169.7	67.8	77.95	90.35	77.2	Age_5	79.35	12.25	23.5432	62.2	0.310738	Normal
69380	T4	2	M	19	12.69	3.62571	3.61617	White	169.7	67.8	77.95	90.35	90	Age_5	79.35	12.25	23.5432	62.2	0.310738	Normal
69380	T5	2.5	M	19	14.7203	4.20581	4.19475	White	169.7	67.8	77.95	90.35	102.6	Age_5	79.35	12.25	23.5432	62.2	0.310738	Normal
69380	T6	3	M	19	17.3787	4.96535	4.9523	White	169.7	67.8	77.95	90.35	112.4	Age_5	79.35	12.25	23.5432	62.2	0.310738	Normal
69380	T7	3.5	M	19	20.3728	5.82081	5.80551	White	169.7	67.8	77.95	90.35	120.2	Age_5	79.35	12.25	23.5432	62.2	0.310738	Normal
69380	T8	4	M	19	24.5373	7.01066	6.99223	White	169.7	67.8	77.95	90.35	127.4	Age_5	79.35	12.25	23.5432	62.2	0.310738	Normal
69380	T9	4.5	M	19	30.5535	8.72956	8.70661	White	169.7	67.8	77.95	90.35	136.4	Age_5	79.35	12.25	23.5432	62.2	0.310738	Normal
69380	T10	5	M	19	37.0138	10.5754	10.5476	White	169.7	67.8	77.95	90.35	151.6	Age_5	79.35	12.25	23.5432	62.2	0.310738	Normal
69390	T1	0.5	F	18	9.39394	2.68398	2.67284	White	163.1	46.4	60.25	84.95	41	Age_5	78.15	16	17.4426	4.1	-1.7392	Under
69390	T2	1	F	18	10.2727	2.93507	2.92288	White	163.1	46.4	60.25	84.95	62.4	Age_5	78.15	16	17.4426	4.1	-1.7392	Under
69390	T3	1.5	F	18	12.4377	3.55362	3.53886	White	163.1	46.4	60.25	84.95	80	Age_5	78.15	16	17.4426	4.1	-1.7392	Under
69390	T4	2	F	18	13.6404	3.89725	3.88107	White	163.1	46.4	60.25	84.95	98	Age_5	78.15	16	17.4426	4.1	-1.7392	Under
69390	T5	2.5	F	18	13.648	3.89944	3.88325	White	163.1	46.4	60.25	84.95	108.2	Age_5	78.15	16	17.4426	4.1	-1.7392	Under
69390	T6	3	F	18	15.7431	4.49804	4.47936	White	163.1	46.4	60.25	84.95	115.6	Age_5	78.15	16	17.4426	4.1	-1.7392	Under
69390	T7	3.5	F	18	18.2983	5.2281	5.20639	White	163.1	46.4	60.25	84.95	124	Age_5	78.15	16	17.4426	4.1	-1.7392	Under
69390	T8	4	F	18	23.1275	6.60787	6.58043	White	163.1	46.4	60.25	84.95	132.4	Age_5	78.15	16	17.4426	4.1	-1.7392	Under
69390	T9	4.5	F	18	26.9526	7.70073	7.66876	White	163.1	46.4	60.25	84.95	141.8	Age_5	78.15	16	17.4426	4.1	-1.7392	Under
69390	T10	5	F	18	31.7022	9.05778	9.02017	White	163.1	46.4	60.25	84.95	171.6	Age_5	78.15	16	17.4426	4.1	-1.7392	Under
69460	T1	0.5	M	15	9.24326	2.64093	2.3298	White	170.1	60.5	70.7	89.6	48.2	Age_4	80.5	14.6	20.9096	64.4	0.369171	Normal
69460	T2	1	M	15	10.2333	2.9238	2.57934	White	170.1	60.5	70.7	89.6	61.2	Age_4	80.5	14.6	20.9096	64.4	0.369171	Normal
69460	T3	1.5	M	15	11.6222	3.32062	2.92941	White	170.1	60.5	70.7	89.6	75.6	Age_4	80.5	14.6	20.9096	64.4	0.369171	Normal
69460	T4	2	M	15	13.5762	3.87892	3.42193	White	170.1	60.5	70.7	89.6	89	Age_4	80.5	14.6	20.9096	64.4	0.369171	Normal
69460	T5	2.5	M	15	15.9134	4.54669	4.01103	White	170.1	60.5	70.7	89.6	100.8	Age_4	80.5	14.6	20.9096	64.4	0.369171	Normal
69460	T6	3	M	15	18.4661	5.27603	4.65445	White	170.1	60.5	70.7	89.6	109.8	Age_4	80.5	14.6	20.9096	64.4	0.369171	Normal
69460	T7	3.5	M	15	21.311	6.08887	5.37153	White	170.1	60.5	70.7	89.6	117.2	Age_4	80.5	14.6	20.9096	64.4	0.369171	Normal
69460	T8	4	M	15	25.2204	7.20583	6.35689	White	170.1	60.5	70.7	89.6	123.4	Age_4	80.5	14.6	20.9096	64.4	0.369171	Normal
69460	T9	4.5	M	15	29.9766	8.56475	7.55572	White	170.1	60.5	70.7	89.6	130.2	Age_4	80.5	14.6	20.9096	64.4	0.369171	Normal
69460	T10	5	M	15	37.3736	10.6782	9.42016	White	170.1	60.5	70.7	89.6	153.4	Age_4	80.5	14.6	20.9096	64.4	0.369171	Normal
69560	T1	0.5	M	11	11.0535	3.15814	2.40696	White	151.8	42.8	62.7	79.2	52	Age_2	72.6	14.15	18.5738	64.4	0.369171	Normal
69560	T2	1	M	11	12.0465	3.44185	2.62319	White	151.8	42.8	62.7	79.2	65.8	Age_2	72.6	14.15	18.5738	64.4	0.369171	Normal
69560	T4	2	M	11	15.1592	4.33119	3.301	White	151.8	42.8	62.7	79.2	96.4	Age_2	72.6	14.15	18.5738	64.4	0.369171	Normal
69560	T5	2.5	M	11	17.5195	5.00558	3.81499	White	151.8	42.8	62.7	79.2	109.2	Age_2	72.6	14.15	18.5738	64.4	0.369171	Normal
69560	T6	3	M	11	20.3429	5.81225	4.42979	White	151.8	42.8	62.7	79.2	122.2	Age_2	72.6	14.15	18.5738	64.4	0.369171	Normal
69560	T7	3.5	M	11	22.9593	6.55979	4.99952	White	151.8	42.8	62.7	79.2	130.4	Age_2	72.6	14.15	18.5738	64.4	0.369171	Normal
69560	T8	4	M	11	28.0815	8.02329	6.11492	White	151.8	42.8	62.7	79.2	136.2	Age_2	72.6	14.15	18.5738	64.4	0.369171	Normal
69660	T1	0.5	F	9	11.2556	3.21589	2.31285	White	135.7	33	59.3	71.4	56.6	Age_2	64.3	23	17.9207	69.5	0.510073	Normal
69702	T2	1	F	10	9.39603	2.68458	3.0055	White	150.2	75.9	101.35	79.3	92.2	Age_2	70.9	46.55	33.6436	99.5	2.57583	Obese
69702	T3	1.5	F	10	10.2076	2.91646	3.26511	White	150.2	75.9	101.35	79.3	100.4	Age_2	70.9	46.55	33.6436	99.5	2.57583	Obese
69702	T4	2	F	10	10.4707	2.99164	3.34927	White	150.2	75.9	101.35	79.3	108	Age_2	70.9	46.55	33.6436	99.5	2.57583	Obese
69702	T5	2.5	F	10	12.6386	3.61103	4.04271	White	150.2	75.9	101.35	79.3	116.8	Age_2	70.9	46.55	33.6436	99.5	2.57583	Obese
69702	T6	3	F	10	15.7083	4.48808	5.0246	White	150.2	75.9	101.35	79.3	121.4	Age_2	70.9	46.55	33.6436	99.5	2.57583	Obese
69791	T1	0.5	M	11	12.1569	3.4734	2.3297	White	144.2	33.1	56.45	76.25	61.2	Age_2	67.95	11.75	15.9183	22	-0.772193	Normal
69791	T3	1.5	M	11	15.061	4.30314	2.88623	White	144.2	33.1	56.45	76.25	91.6	Age_2	67.95	11.75	15.9183	22	-0.772193	Normal
69791	T4	2	M	11	16.222	4.63485	3.10872	White	144.2	33.1	56.45	76.25	111.8	Age_2	67.95	11.75	15.9183	22	-0.772193	Normal
69791	T6	3	M	11	21.1439	6.04111	4.05193	White	144.2	33.1	56.45	76.25	126.2	Age_2	67.95	11.75	15.9183	22	-0.772193	Normal
69791	T7	3.5	M	11	24.8778	7.10793	4.76748	White	144.2	33.1	56.45	76.25	135.2	Age_2	67.95	11.75	15.9183	22	-0.772193	Normal
69791	T8	4	M	11	31.767	9.07628	6.0877	White	144.2	33.1	56.45	76.25	140.8	Age_2	67.95	11.75	15.9183	22	-0.772193	Normal
69791	T9	4.5	M	11	38.153	10.9009	7.3115	White	144.2	33.1	56.45	76.25	173.8	Age_2	67.95	11.75	15.9183	22	-0.772193	Normal
69805	T1	0.5	M	8	13.3118	3.80337	2.22684	Black or African American	127.8	24.8	52.3	66.85	97.4	Age_1	60.95	15.65	15.1841	31.1	-0.493018	Normal
69805	T2	1	M	8	13.8293	3.95123	2.31342	Black or African American	127.8	24.8	52.3	66.85	96.2	Age_1	60.95	15.65	15.1841	31.1	-0.493018	Normal
69805	T3	1.5	M	8	15.9752	4.56436	2.6724	Black or African American	127.8	24.8	52.3	66.85	102.2	Age_1	60.95	15.65	15.1841	31.1	-0.493018	Normal
69805	T4	2	M	8	16.9702	4.84863	2.83884	Black or African American	127.8	24.8	52.3	66.85	109.6	Age_1	60.95	15.65	15.1841	31.1	-0.493018	Normal
69805	T5	2.5	M	8	18.4354	5.26726	3.08394	Black or African American	127.8	24.8	52.3	66.85	117.8	Age_1	60.95	15.65	15.1841	31.1	-0.493018	Normal
69805	T6	3	M	8	22.8793	6.53695	3.82733	Black or African American	127.8	24.8	52.3	66.85	129.8	Age_1	60.95	15.65	15.1841	31.1	-0.493018	Normal
69960	T1	0.5	F	11	9.04033	2.58295	2.35785	White	164.1	48.7	66	85.75	64.2	Age_2	78.35	20.3	18.0847	54	0.100434	Normal
69960	T3	1.5	F	11	10.752	3.072	2.80428	White	164.1	48.7	66	85.75	87.6	Age_2	78.35	20.3	18.0847	54	0.100434	Normal
69960	T5	2.5	F	11	14.0906	4.02589	3.67504	White	164.1	48.7	66	85.75	103.6	Age_2	78.35	20.3	18.0847	54	0.100434	Normal
69960	T7	3.5	F	11	18.7633	5.36094	4.89375	White	164.1	48.7	66	85.75	120.2	Age_2	78.35	20.3	18.0847	54	0.100434	Normal
69960	T8	4	F	11	24.0572	6.87348	6.27448	White	164.1	48.7	66	85.75	128.4	Age_2	78.35	20.3	18.0847	54	0.100434	Normal
69960	T9	4.5	F	11	28.8503	8.24295	7.5246	White	164.1	48.7	66	85.75	131.8	Age_2	78.35	20.3	18.0847	54	0.100434	Normal
