# Supplementary material for: Cadence (steps/min) and intensity during ambulation in 6–20 year olds: the CADENCE-kids study
Source: Int J Behav Nutr Phys Act. 2018 Feb 26;15:20. doi: 10.1186/s12966-018-0651-y (PMC5828000; doi:10.1186/s12966-018-0651-y)
Supplement: Supplementary file 3 — Data dictionary in .xls format (XLSX 9 kb) [file 12966_2018_651_MOESM3_ESM.xlsx]

## Sheet: Data Dictionary
Additional file 3
Variable	Label	Description
ID	Participant ID	Participant ID
Stage	Stage	Treadmill bouts, from 0.5 MPH to 5 MPH by 0.5 increment
TreadmillSpeed_MPH	Treadmill Speed (MPH)	Treadmill Speed in MPH
Sex	Sex	Sex, M: Male, F: Female
Age_years	Age (years)	Age
VO2mlkgmin	VO2 (mL/kg/min)	Breath-by-breath measurements of mass-specific VO2
METSAdult	METs Adult calculation	Mass-specific VO2 divided by 3.5 mL/kg/min
METSYouth2	METs Youth calculation	Mass-specific VO2 divided by resting mass-specific VO2
Race	Race	Race
HeightCMAvg	Height (cm)	Average of two height measurements, a third measurement was taken if the first two were > 0.5 cm apart
WeightKGAvg	Weight (Kg)	Average of two weight measurements, a third measurement was taken if the first two were > 0.5 kg apart
WaistCMAvg	Waist Circumference (cm)	Average of two waist circumference measurements, a third measurement was taken if the first two were > 0.5 cm apart
SittingHeightCMAvg	Sitting Height (cm)	Average of two sitting height measurements, a third measurement was taken if the first two were > 0.5 cm apart
Cadence_stepsmin	Cadence (Steps/min)	Visually counted steps/min
Agecat	Age in categories	Age_1: 6-8 years old, Age_2: 9-11 years old, Age_3: 12-14 years old, Age_4: 15-17 years old, Age_5: 18-20 years old
leglengthCM	Leg length (cm)	Standing height minus sitting height
Tanita.Avg_percentbodyfat	Average percent body fat	Body fat percentage measured with Tanita SC-240 bioelectrical impedance
BMI_rawscore	BMI, raw score	BMI
BMI_percentile	BMI, percentile	BMI percentile based on age and gender
BMI_zscore	BMI, z-score	BMI z-score, based on age and gender
Obese_status	BMI classification	Under: under 5th percentile, Normal: between 5th and 84.9th percentile, Over: between 85th and 94.9th percentile, Obese: 95th percentile and over
